# Supplementary material for: Release of extraction-resistant mRNA in stationary phase Saccharomyces cerevisiae produces a massive increase in transcript abundance in response to stress
Source: Genome Biol. 2006 Feb 8;7(2):R9. doi: 10.1186/gb-2006-7-2-r9 (PMC1431719; doi:10.1186/gb-2006-7-2-r9)
Supplement: Additional data file 1 — Gene list from 30 minute interval time course. [file gb-2006-7-2-r9-S1.txt]

RED		BLUE		BLACK		GREEN
YAL007C		YAL003W		Q0065		YAL002W
YAL008W		YAL038W		Q0075		YAL055W
YAL012W		YAL039C		Q0085		YBL036C
YAL014C		YAL040C		Q0130		YBL049W
YAL015C		YAL060W		Q0142		YBL051C
YAL022C		YAL062W		Q0297		YBR195C
YAL024C		YAL064C-A		Y0L038W		YBR199W
YAL026C		YAR075W		Y0R362C		YBR212W
YAL032C		YBL015W		YAL005C		YCR009C
YAL036C		YBL042C		YAL013W		YCR039C
YAL041W		YBL087C		YAL016W		YDL065C
YAL044W-A		YBL089W		YAL034C		YDL078C
YAL058C-A		YBR029C		YAL043C-A		YDL089W
YBL017C		YBR068C		YAL054C		YDL090C
YBL032W		YBR103C-A		YAL056W		YDL091C
YBL043W		YBR162C		YAL064W-B		YDL130W-A
YBL056W		YBR181C		YAL066W		YDL159W-A
YBL064C		YBR189W		YBL022C		YDL201W
YBL092W		YBR191W		YBL041W		YDL234C
YBL107C		YBR218C		YBL050W		YDR070C
YBL107W-A		YBR255C-A		YBL058W		YDR088C
YBR011C		YBR296C		YBL066C		YDR096W
YBR039W		YCL011C		YBR057C		YDR111C
YBR084W		YCL025C		YBR059C		YDR163W
YBR106W		YCL042W		YBR081C		YDR194C
YBR108W		YCL049C		YBR089C-A		YDR262W
YBR125C		YCL057C-A		YBR090C		YDR272W
YBR140C		YCR005C		YBR104W		YDR275W
YBR149W		YCR007C		YBR111C		YDR277C
YBR159W		YCR012W		YBR126C		YDR293C
YBR172C		YCR031C		YBR129C		YDR295C
YBR187W		YCR057C		YBR162W-A		YDR317W
YBR205W		YCR088W		YBR169C		YDR329C
YBR206W		YCR102W-A		YBR170C		YDR371W
YBR221C		YDL014W		YBR171W		YDR433W
YBR222C		YDL039C		YBR173C		YDR435C
YBR230C		YDL040C		YBR179C		YDR437W
YBR233W-A		YDL048C		YBR214W		YDR465C
YBR263W		YDL052C		YBR245C		YDR482C
YBR264C		YDL055C		YBR256C		YEL030W
YBR265W		YDL061C		YBR276C		YER048W-A
YBR268W		YDL075W		YBR283C		YER100W
YBR286W		YDL081C		YCL034W		YER101C
YBR288C		YDL083C		YCL038C		YER109C
YBR291C		YDL130W		YCL064C		YER114C
YBR302C		YDL136W		YCL067C		YER115C
YCL018W		YDL164C		YCL069W		YER116C
YCL022C		YDL181W		YCR010C		YER161C
YCL030C		YDL229W		YCR018C-A		YER162C
YCL051W		YDL231C		YCR033W		YFR017C
YCL055W		YDL247W		YCR062W		YFR029W
YCL059C		YDR014W		YCR081W		YGL005C
YCR004C		YDR025W		YCR083W		YGL138C
YCR006C		YDR033W		YCR095C		YGL140C
YCR013C		YDR046C		YDL007W		YGL166W
YCR014C		YDR050C		YDL025C		YGL227W
YCR017C		YDR064W		YDL037C		YGR126W
YCR023C		YDR077W		YDL038C		YHL010C
YCR028C-A		YDR091C		YDL092W		YHL027W
YCR030C		YDR134C		YDL097C		YHR084W
YCR046C		YDR174W		YDL100C		YHR096C
YCR051W		YDR178W		YDL113C		YHR098C
YCR066W		YDR232W		YDL126C		YHR150W
YCR076C		YDR233C		YDL129W		YHR161C
YCR077C		YDR236C		YDL147W		YHR180W
YCR079W		YDR270W		YDL168W		YIL019W
YCR082W		YDR284C		YDL173W		YIL033C
YCR099C		YDR343C		YDL194W		YIL107C
YDL045W-A		YDR345C		YDL219W		YIL136W
YDL047W		YDR347W		YDR011W		YJL005W
YDL072C		YDR354W		YDR018C		YJL055W
YDL086W		YDR382W		YDR028C		YJL071W
YDL095W		YDR385W		YDR054C		YJL124C
YDL124W		YDR387C		YDR072C		YJL141C
YDL125C		YDR399W		YDR086C		YJL148W
YDL128W		YDR418W		YDR098C		YJL166W
YDL132W		YDR432W		YDR129C		YJR035W
YDL140C		YDR441C		YDR150W		YJR038C
YDL141W		YDR450W		YDR171W		YJR089W
YDL142C		YDR454C		YDR177W		YJR135W-A
YDL143W		YDR456W		YDR182W		YKL038W
YDL144C		YDR500C		YDR184C		YKL088W
YDL145C		YDR508C		YDR186C		YKR009C
YDL165W		YDR542W		YDR188W		YKR012C
YDL166C		YDR545W		YDR202C		YKR013W
YDL171C		YEL009C		YDR214W		YKR049C
YDL175C		YEL017C-A		YDR228C		YKR052C
YDL182W		YEL024W		YDR231C		YKR053C
YDL184C		YEL026W		YDR256C		YLR067C
YDL188C		YEL032W		YDR266C		YLR116W
YDL190C		YEL038W		YDR271C		YLR193C
YDL191W		YEL046C		YDR273W		YLR233C
YDL193W		YEL047C		YDR335W		YLR257W
YDL195W		YEL054C		YDR337W		YML128C
YDL198C		YEL058W		YDR359C		YMR053C
YDL207W		YEL059W		YDR361C		YMR096W
YDL212W		YEL071W		YDR363W-A		YMR114C
YDL215C		YEL077C		YDR368W		YMR115W
YDL226C		YER011W		YDR370C		YMR135C
YDL230W		YER032W		YDR381W		YMR136W
YDL232W		YER056C		YDR410C		YMR138W
YDR007W		YER056C-A		YDR422C		YMR144W
YDR016C		YER057C		YDR424C		YMR165C
YDR032C		YER058W		YDR462W		YMR175W
YDR034C		YER061C		YDR464W		YMR178W
YDR034C-D		YER064C		YDR473C		YMR179W
YDR037W		YER073W		YDR477W		YMR187C
YDR038C		YER074W		YDR513W		YMR191W
YDR051C		YER076C		YDR515W		YMR198W
YDR079W		YER102W		YDR533C		YMR201C
YDR084C		YER104W		YEL037C		YMR218C
YDR099W		YER117W		YEL060C		YMR228W
YDR117C		YER130C		YER012W		YMR234W
YDR155C		YER145C		YER013W		YMR246W
YDR157W		YER154W		YER015W		YMR250W
YDR159W		YER158C		YER021W		YMR256C
YDR160W		YER165W		YER023W		YMR258C
YDR166C		YER186C		YER031C		YMR282C
YDR189W		YER188W		YER080W		YMR304C-A
YDR206W		YER190W		YER082C		YMR304W
YDR210C-D		YFL034C-A		YER094C		YMR313C
YDR210W-B		YFL039C		YER112W		YNL036W
YDR224C		YFR031C-A		YER124C		YNL090W
YDR226W		YFR032C-A		YER133W		YNL091W
YDR237W		YFR034C		YER148W		YNL115C
YDR238C		YFR040W		YER159C		YNL130C
YDR240C		YGL008C		YFL006W		YNL143C
YDR261C		YGL030W		YFL017W-A		YNL161W
YDR263C		YGL031C		YFR003C		YNL202W
YDR268W		YGL032C		YFR004W		YNL306W
YDR287W		YGL033W		YFR010W		YNL325C
YDR334W		YGL055W		YFR024C-A		YOL027C
YDR342C		YGL076C		YFR050C		YOL072W
YDR344C		YGL103W		YFR052W		YOL143C
YDR353W		YGL123W		YGL011C		YOR025W
YDR362C		YGL126W		YGL013C		YOR031W
YDR365W-B		YGL135W		YGL037C		YOR036W
YDR369C		YGL159W		YGL048C		YOR051C
YDR372C		YGL163C		YGL050W		YOR057W
YDR379C-A		YGL187C		YGL058W		YOR191W
YDR384C		YGL188C		YGL107C		YOR192C-A
YDR397C		YGL189C		YGL114W		YOR208W
YDR398W		YGL202W		YGL122C		YOR213C
YDR404C		YGL225W		YGL125W		YOR214C
YDR430C		YGL253W		YGL153W		YOR223W
YDR434W		YGR027C		YGL155W		YOR305W
YDR489W		YGR034W		YGL172W		YOR327C
YEL002C		YGR039W		YGL181W		YOR329C
YEL007W		YGR052W		YGL185C		YOR331C
YEL008W		YGR054W		YGL205W		YPL006W
YEL031W		YGR082W		YGL219C		YPL055C
YEL034W		YGR085C		YGL252C		YPL057C
YEL036C		YGR118W		YGR008C		YPL074W
YEL044W		YGR144W		YGR029W		YPL100W
YEL045C		YGR148C		YGR056W		YPL125W
YEL052W		YGR189C		YGR086C		YPL127C
YEL076C		YGR191W		YGR130C		YPL180W
YER001W		YGR192C		YGR134W		YPL186C
YER017C		YGR194C		YGR135W		YPL195W
YER019C-A		YGR214W		YGR142W		YPL201C
YER019W		YGR234W		YGR167W		YPL203W
YER033C		YGR254W		YGR193C		YPL217C
YER096W		YGR260W		YGR196C		YPL219W
YER103W		YGR279C		YGR211W		YPL223C
YER119C		YGR282C		YGR225W		YPL225W
YER120W		YGR296W		YGR231C		YPL227C
YER140W		YHL001W		YGR235C		YPL228W
YER141W		YHL011C		YGR238C		YPL230W
YER146W		YHL033C		YGR253C		YPR086W
YER147C		YHL050C		YGR262C		YPR100W
YER163C		YHR001W-A		YHL020C
YER171W		YHR010W		YHL030W
YER177W		YHR019C		YHL036W
YER178W		YHR020W		YHR007C
YER180C		YHR021C		YHR009C
YFL005W		YHR025W		YHR027C
YFL009W		YHR033W		YHR050W
YFL037W		YHR068W		YHR053C
YFL043C		YHR071W		YHR054C
YFL045C		YHR081W		YHR055C
YFL057C		YHR141C		YHR057C
YFR006W		YHR174W		YHR073W
YFR009W		YHR179W		YHR094C
YFR021W		YHR183W		YHR111W
YFR033C		YHR185C		YHR113W
YFR037C		YHR196W		YHR138C
YFR044C		YHR203C		YHR139C-A
YFR051C		YHR210C		YHR143W
YFR053C		YHR215W		YHR144C
YGL001C		YIL018W		YHR146W
YGL009C		YIL020C		YHR148W
YGL012W		YIL022W		YHR160C
YGL016W		YIL052C		YHR190W
YGL022W		YIL064W		YHR192W
YGL026C		YIL069C		YHR200W
YGL089C		YIL090W		YHR214C-B
YGL092W		YIL133C		YIL003W
YGL094C		YIL148W		YIL024C
YGL106W		YIL150C		YIL030C
YGL146C		YIL176C		YIL038C
YGL148W		YIL177C		YIL046W
YGL151W		YJL028W		YIL048W
YGL173C		YJL052W		YIL051C
YGL178W		YJL059W		YIL057C
YGL200C		YJL116C		YIL059C
YGL203C		YJL117W		YIL068C
YGL206C		YJL118W		YIL070C
YGL207W		YJL121C		YIL074C
YGL210W		YJL130C		YIL075C
YGL224C		YJL136C		YIL076W
YGL226C-A		YJL138C		YIL116W
YGL230C		YJL158C		YIL126W
YGL232W		YJL159W		YIL142W
YGL238W		YJL160C		YIL156W
YGL240W		YJL171C		YJL001W
YGL242C		YJL172W		YJL024C
YGL245W		YJL173C		YJL033W
YGR036C		YJL177W		YJL034W
YGR037C		YJL189W		YJL045W
YGR038W		YJL190C		YJL046W
YGR062C		YJL191W		YJL057C
YGR067C		YJL192C		YJL064W
YGR068C		YJL193W		YJL081C
YGR069W		YJL196C		YJL100W
YGR071C		YJL198W		YJL102W
YGR073C		YJL212C		YJL111W
YGR078C		YJL213W		YJL133W
YGR079W		YJL217W		YJL142C
YGR081C		YJR009C		YJL168C
YGR094W		YJR070C		YJL183W
YGR137W		YJR077C		YJL205C-A
YGR146C		YJR079W		YJR045C
YGR157W		YJR094W-A		YJR052W
YGR173W		YKL029C		YJR059W
YGR187C		YKL056C		YJR068W
YGR197C		YKL060C		YJR117W
YGR199W		YKL067W		YJR137C
YGR209C		YKL081W		YKL015W
YGR215W		YKL109W		YKL020C
YGR227W		YKL127W		YKL026C
YGR243W		YKL129C		YKL027W
YGR245C		YKL148C		YKL032C
YGR250C		YKL152C		YKL037W
YGR264C		YKL164C		YKL040C
YGR295C		YKL178C		YKL054C
YHL017W		YKL180W		YKL065C
YHL021C		YKL184W		YKL082C
YHL032C		YKL218C		YKL094W
YHL034C		YKL224C		YKL096W
YHL037C		YKR026C		YKL097C
YHL048W		YKR042W		YKL104C
YHR008C		YKR043C		YKL106W
YHR012W		YKR057W		YKL107W
YHR026W		YKR094C		YKL117W
YHR028C		YLL045C		YKL139W
YHR038W		YLL066C		YKL142W
YHR041C		YLL067C		YKL145W
YHR049W		YLR029C		YKL151C
YHR064C		YLR042C		YKL160W
YHR065C		YLR044C		YKL167C
YHR103W		YLR046C		YKL187C
YHR106W		YLR048W		YKL210W
YHR108W		YLR050C		YKL213C
YHR119W		YLR056W		YKL217W
YHR120W		YLR058C		YKL219W
YHR133C		YLR060W		YKL225W
YHR135C		YLR062C		YKR001C
YHR142W		YLR110C		YKR002W
YHR145C		YLR121C		YKR011C
YHR164C		YLR132C		YKR018C
YHR178W		YLR136C		YKR037C
YHR181W		YLR150W		YKR068C
YHR187W		YLR154C		YKR076W
YHR188C		YLR157C-A		YKR097W
YHR193C		YLR158C		YLL015W
YHR204W		YLR160C		YLL020C
YIL014W		YLR162W		YLL024C
YIL026C		YLR167W		YLL026W
YIL039W		YLR169W		YLL027W
YIL041W		YLR175W		YLL039C
YIL043C		YLR180W		YLL050C
YIL078W		YLR185W		YLLO39C
YIL080W		YLR194C		YLR018C
YIL082W-A		YLR196W		YLR025W
YIL101C		YLR229C		YLR032W
YIL103W		YLR244C		YLR034C
YIL108W		YLR248W		YLR035C
YIL115C		YLR249W		YLR036C
YIR034C		YLR253W		YLR043C
YIR044C		YLR254C		YLR045C
YJL004C		YLR264W		YLR093C
YJL016W		YLR291C		YLR109W
YJL021C		YLR293C		YLR111W
YJL022W		YLR294C		YLR117C
YJL039C		YLR304C		YLR142W
YJL044C		YLR306W		YLR144C
YJL047C		YLR325C		YLR146C
YJL048C		YLR354C		YLR156W
YJL053W		YLR388W		YLR161W
YJL054W		YLR390W		YLR163C
YJL061W		YLR390W-A		YLR168C
YJL063C		YLR432W		YLR171W
YJL065C		YLR441C		YLR212C
YJL066C		YLR448W		YLR216C
YJL068C		YLR461W		YLR218C
YJL070C		YLR466W		YLR247C
YJL085W		YML002W		YLR259C
YJL088W		YML024W		YLR261C
YJL096W		YML026C		YLR270W
YJL097W		YML052W		YLR290C
YJL101C		YML056C		YLR303W
YJL103C		YML058C-A		YLR307W
YJL113W		YML063W		YLR309C
YJL128C		YML073C		YLR311C
YJL132W		YML085C		YLR312C
YJL169W		YML087C		YLR324W
YJL186W		YML106W		YLR327C
YJL200C		YML123C		YLR345W
YJL202C		YMR008C		YLR370C
YJL204C		YMR011W		YLR420W
YJR004C		YMR016C		YLR421C
YJR019C		YMR020W		YML005W
YJR044C		YMR083W		YML010W-A
YJR063W		YMR107W		YML012W
YJR065C		YMR109W		YML013W
YJR066W		YMR116C		YML018C
YJR087W		YMR122W-A		YML034W
YJR091C		YMR131C		YML050W
YJR093C		YMR143W		YML053C
YJR104C		YMR145C		YML054C
YJR139C		YMR154C		YML069W
YJR141W		YMR156C		YML086C
YKL016C		YMR158C-B		YML088W
YKL018W		YMR168C		YML092C
YKL019W		YMR182C		YML095C
YKL022C		YMR194W		YML100W
YKL024C		YMR223W		YML101C
YKL028W		YMR230W		YML125C
YKL035W		YMR232W		YML126C
YKL039W		YMR236W		YML129C
YKL043W		YMR238W		YML131W
YKL047W		YMR241W		YMR029C
YKL051W		YMR242C		YMR037C
YKL057C		YMR243C		YMR047C
YKL062W		YMR244C-A		YMR052W
YKL068W		YMR251W-A		YMR067C
YKL074C		YMR253C		YMR072W
YKL087C		YMR291W		YMR073C
YKL098W		YMR293C		YMR090W
YKL105C		YMR305C		YMR091C
YKL141W		YMR307W		YMR092C
YKL150W		YMR308C		YMR139W
YKL170W		YMR309C		YMR186W
YKL171W		YMR318C		YMR188C
YKL182W		YMR320W		YMR196W
YKL186C		YNL037C		YMR200W
YKL188C		YNL039W		YMR209C
YKL197C		YNL054W-A		YMR262W
YKL214C		YNL054W-B		YMR264W
YKR045C		YNL055C		YMR268C
YKR054C		YNL065W		YMR276W
YKR065C		YNL069C		YMR278W
YKR066C		YNL070W		YMR280C
YKR088C		YNL071W		YMR311C
YLL021W		YNL072W		YMR314W
YLL022C		YNL076W		YNL001W
YLL025W		YNL078W		YNL010W
YLL040C		YNL096C		YNL014W
YLL042C		YNL162W		YNL023C
YLL046C		YNL175C		YNL064C
YLL048C		YNL178W		YNL066W
YLL049W		YNL190W		YNL068C
YLL055W		YNL209W		YNL079C
YLL058W		YNL211C		YNL103W
YLL064C		YNL302C		YNL118C
YLR006C		YNR001C		YNL133C
YLR007W		YNR014W		YNL135C
YLR021W		YNR018W		YNL155W
YLR024C		YNR043W		YNL176C
YLR027C		YOL019W		YNL177C
YLR035C-A		YOL020W		YNL181W
YLR038C		YOL039W		YNL195C
YLR040C		YOL061W		YNL197C
YLR064W		YOL084W		YNL199C
YLR066W		YOL086C		YNL212W
YLR072W		YOL092W		YNL213C
YLR075W		YOL107W		YNL227C
YLR077W		YOL120C		YNL240C
YLR088W		YOL121C		YNL246W
YLR089C		YOL122C		YNL283C
YLR090W		YOL124C		YNL287W
YLR099C		YOL134C		YNL291C
YLR113W		YOR010C		YNL330C
YLR124W		YOR063W		YNL337W
YLR178C		YOR065W		YNR022C
YLR182W		YOR067C		YNR045W
YLR190W		YOR083W		YNR047W
YLR199C		YOR084W		YOL034W
YLR204W		YOR096W		YOL038W
YLR206W		YOR100C		YOL044W
YLR214W		YOR120W		YOL052C-A
YLR232W		YOR131C		YOL054W
YLR256W		YOR133W		YOL081W
YLR262C-A		YOR135C		YOL100W
YLR268W		YOR136W		YOL109W
YLR278C		YOR137C		YOL111C
YLR305C		YOR155C		YOL126C
YLR371W		YOR167C		YOL146W
YLR377C		YOR176W		YOR001W
YLR378C		YOR178C		YOR007C
YLR382C		YOR181W		YOR020C
YLR394W		YOR202W		YOR021C
YLR410W-B		YOR204W		YOR022C
YLR412W		YOR206W		YOR027W
YLR430W		YOR234C		YOR029W
YLR438W		YOR248W		YOR052C
YLR439W		YOR253W		YOR081C
YLR447C		YOR254C		YOR091W
YML001W		YOR270C		YOR116C
YML007W		YOR293W		YOR117W
YML008C		YOR312C		YOR123C
YML009C-A		YOR338W		YOR128C
YML022W		YOR340C		YOR150W
YML028W		YOR344C		YOR158W
YML029W		YOR360C		YOR165W
YML039W		YOR369C		YOR226C
YML041C		YOR371C		YOR231W
YML042W		YOR375C		YOR232W
YML045W		YOR377W		YOR241W
YML046W		YOR381W		YOR244W
YML048W		YOR383C		YOR259C
YML058W		YOR385W		YOR260W
YML089C		YOR387C		YOR262W
YML093W		YOR396W		YOR267C
YML127W		YPL003W		YOR269W
YML132W		YPL036W		YOR279C
YML133C		YPL048W		YOR286W
YMR001C		YPL078C		YOR297C
YMR002W		YPL079W		YOR298C-A
YMR004W		YPL081W		YOR322C
YMR012W		YPL090C		YOR339C
YMR024W		YPL092W		YOR362C
YMR027W		YPL131W		YPL004C
YMR034C		YPL143W		YPL009C
YMR041C		YPL163C		YPL016W
YMR043W		YPL187W		YPL056C
YMR074C		YPL198W		YPL106C
YMR079W		YPL200W		YPL107W
YMR089C		YPL211W		YPL108W
YMR105C		YPL220W		YPL110C
YMR129W		YPL231W		YPL111W
YMR153W		YPL234C		YPL126W
YMR157C		YPL249C-A		YPL134C
YMR160W		YPL252C		YPL147W
YMR162C		YPL257W		YPL181W
YMR163C		YPL262W		YPL184C
YMR173W		YPL264C		YPL190C
YMR174C		YPL271W		YPL202C
YMR176W		YPR002C-A		YPL208W
YMR183C		YPR002W		YPL210C
YMR184W		YPR004C		YPL214C
YMR185W		YPR008W		YPL215W
YMR194C-A		YPR035W		YPL216W
YMR197C		YPR041W		YPL232W
YMR203W		YPR062W		YPL239W
YMR205C		YPR074C		YPL240C
YMR220W		YPR080W		YPL242C
YMR226C		YPR082C		YPR053C
YMR237W		YPR102C		YPR069C
YMR283C		YPR113W		YPR103W
YMR298W		YPR114W		YPR108W
YMR303C		YPR132W		YPR129W
YMR315W		YPR145W		YPR149W
YNL007C		YPR191W		YPR166C
YNL015W				YPR172W
YNL030W
YNL041C
YNL045W
YNL048W
YNL087W
YNL092W
YNL104C
YNL106C
YNL108C
YNL116W
YNL137C
YNL141W
YNL189W
YNL208W
YNL221C
YNL231C
YNL232W
YNL233W
YNL239W
YNL241C
YNL243W
YNL245C
YNL247W
YNL249C
YNL251C
YNL253W
YNL255C
YNL263C
YNL274C
YNL284C
YNL297C
YNL298W
YNL321W
YNL336W
YNR006W
YNR008W
YNR010W
YNR015W
YNR016C
YNR021W
YNR030W
YNR031C
YNR032W
YNR035C
YNR036C
YNR039C
YNR044W
YNR046W
YOL012C
YOL021C
YOL028C
YOL029C
YOL030W
YOL049W
YOL051W
YOL064C
YOL087C
YOL103W
YOL110W
YOL123W
YOL140W
YOL151W
YOL157C
YOR069W
YOR072W
YOR075W
YOR086C
YOR088W
YOR095C
YOR102W
YOR106W
YOR110W
YOR115C
YOR118W
YOR119C
YOR122C
YOR124C
YOR126C
YOR130C
YOR134W
YOR139C
YOR142W
YOR144C
YOR147W
YOR148C
YOR152C
YOR154W
YOR156C
YOR157C
YOR175C
YOR228C
YOR230W
YOR251C
YOR252W
YOR273C
YOR277C
YOR318C
YOR323C
YOR324C
YOR326W
YOR328W
YOR343C-B
YOR345C
YOR348C
YOR349W
YOR350C
YOR356W
YOR361C
YOR363C
YOR367W
YOR374W
YPL002C
YPL010W
YPL028W
YPL030W
YPL037C
YPL040C
YPL049C
YPL054W
YPL059W
YPL061W
YPL063W
YPL087W
YPL096C-A
YPL109C
YPL140C
YPL154C
YPL156C
YPL207W
YPL246C
YPL257W-B
YPL260W
YPL272C
YPR026W
YPR028W
YPR036W
YPR118W
YPR128C
YPR133W-A
YPR137C-B
YPR158W-B
