# Supplementary material for: Release of extraction-resistant mRNA in stationary phase Saccharomyces cerevisiae produces a massive increase in transcript abundance in response to stress
Source: Genome Biol. 2006 Feb 8;7(2):R9. doi: 10.1186/gb-2006-7-2-r9 (PMC1431719; doi:10.1186/gb-2006-7-2-r9)
Supplement: Additional data file 2 — Gene list from 1 minute interval time course. [file gb-2006-7-2-r9-S2.txt]

YAL003W
YAL005C
YAL007C
YAL008W
YAL038W
YAL039C
YAL041W
YAL043C
YAL062W
YAL064C-A
YAL064W-B
YAR015W
YAR035W
YBL003C
YBL015W
YBL017C
YBL029W
YBL039C
YBL040C
YBL042C
YBL087C
YBL099W
YBR015C
YBR026C
YBR029C
YBR031W
YBR052C
YBR054W
YBR056W
YBR067C
YBR078W
YBR079C
YBR080C
YBR084W
YBR085W
YBR108W
YBR110W
YBR118W
YBR121C
YBR122C
YBR124W
YBR127C
YBR158W
YBR159W
YBR160W
YBR181C
YBR189W
YBR191W
YBR193C
YBR196C
YBR205W
YBR206W
YBR210W
YBR221C
YBR222C
YBR229C
YBR230C
YBR248C
YBR249C
YBR254C
YBR263W
YBR265W
YBR277C
YBR286W
YBR288C
YBR292C
YBR302C
YCL011C
YCL017C
YCL018W
YCL055W
YCL057C-A
YCL064C
YCR004C
YCR005C
YCR012W
YCR013C
YCR014C
YCR017C
YCR021C
YCR028C-A
YCR031C
YCR034W
YCR046C
YCR057C
YCR060W
YCR066W
YCR082W
YCR088W
YCR101C
YCR102W-A
YCR104W
YDL022W
YDL039C
YDL040C
YDL052C
YDL061C
YDL066W
YDL067C
YDL075W
YDL086W
YDL112W
YDL125C
YDL126C
YDL128W
YDL130W
YDL134C
YDL136W
YDL140C
YDL144C
YDL145C
YDL166C
YDL171C
YDL184C
YDL185W
YDL191W
YDL192W
YDL193W
YDL204W
YDL226C
YDL229W
YDL230W
YDL231C
YDL232W
YDL247W
YDR012W
YDR019C
YDR025W
YDR032C
YDR033W
YDR034C
YDR034W-B
YDR044W
YDR046C
YDR050C
YDR051C
YDR052C
YDR064W
YDR066C
YDR077W
YDR099W
YDR100W
YDR114C
YDR115W
YDR116C
YDR119W
YDR127W
YDR134C
YDR135C
YDR148C
YDR154C
YDR155C
YDR157W
YDR158W
YDR174W
YDR178W
YDR214W
YDR225W
YDR226W
YDR233C
YDR236C
YDR240C
YDR261C
YDR270W
YDR298C
YDR321W
YDR322C-A
YDR322W
YDR342C
YDR343C
YDR345C
YDR347W
YDR354W
YDR377W
YDR385W
YDR387C
YDR397C
YDR406W
YDR408C
YDR418W
YDR420W
YDR447C
YDR449C
YDR450W
YDR471W
YDR497C
YDR500C
YDR542W
YEL002C
YEL011W
YEL017C-A
YEL027W
YEL032W
YEL034W
YEL036C
YEL038W
YEL040W
YEL046C
YEL047C
YEL054C
YEL056W
YEL076C
YEL076C-A
YEL076W-C
YER001W
YER003C
YER011W
YER024W
YER032W
YER056C-A
YER057C
YER065C
YER070W
YER074W
YER076C
YER091C
YER102W
YER103W
YER104W
YER117W
YER131W
YER145C
YER158C
YER163C
YER165W
YER171W
YER190W
YFL037W
YFL039C
YFL045C
YFL062W
YFL066C
YFR031C-A
YFR032C-A
YFR034C
YFR044C
YFR051C
YFR053C
YGL001C
YGL008C
YGL009C
YGL012W
YGL017W
YGL026C
YGL030W
YGL031C
YGL032C
YGL055W
YGL076C
YGL077C
YGL092W
YGL101W
YGL103W
YGL106W
YGL120C
YGL121C
YGL123W
YGL125W
YGL135W
YGL137W
YGL149W
YGL161C
YGL171W
YGL173C
YGL187C
YGL188C
YGL189C
YGL190C
YGL198W
YGL200C
YGL206C
YGL207W
YGL215W
YGL224C
YGL225W
YGL226C-A
YGL234W
YGL242C
YGL245W
YGL253W
YGR020C
YGR027C
YGR034W
YGR036C
YGR037C
YGR038W
YGR039W
YGR044C
YGR051C
YGR054W
YGR060W
YGR061C
YGR062C
YGR070W
YGR073C
YGR078C
YGR085C
YGR087C
YGR088W
YGR094W
YGR118W
YGR148C
YGR149W
YGR156W
YGR157W
YGR158C
YGR159C
YGR170W
YGR172C
YGR175C
YGR180C
YGR182C
YGR187C
YGR192C
YGR193C
YGR194C
YGR196C
YGR199W
YGR204W
YGR206W
YGR212W
YGR214W
YGR216C
YGR222W
YGR234W
YGR240C
YGR242W
YGR249W
YGR250C
YGR254W
YGR256W
YGR258C
YGR260W
YGR279C
YGR282C
YGR285C
YGR286C
YGR296W
YHL001W
YHL003C
YHL011C
YHL015W
YHL017W
YHL031C
YHL032C
YHL033C
YHL034C
YHL037C
YHL048W
YHL050C
YHR001W-A
YHR003C
YHR005C
YHR005C-A
YHR007C
YHR008C
YHR010W
YHR019C
YHR021C
YHR022C
YHR024C
YHR025W
YHR026W
YHR027C
YHR033W
YHR041C
YHR042W
YHR044C
YHR049W
YHR053C
YHR055C
YHR056C
YHR057C
YHR064C
YHR069C
YHR089C
YHR141C
YHR143W
YHR154W
YHR174W
YHR176W
YHR178W
YHR201C
YHR203C
YHR205W
YHR215W
YHR219W
YIL002C
YIL018W
YIL020C
YIL026C
YIL039W
YIL041W
YIL043C
YIL052C
YIL054W
YIL069C
YIL074C
YIL076W
YIL078W
YIL115C
YIL124W
YIL133C
YIL140W
YIL148W
YIL150C
YIL177C
YIR034C
YIR036C
YIR038C
YIR044C
YJL001W
YJL002C
YJL008C
YJL019W
YJL020C
YJL021C
YJL022W
YJL024C
YJL025W
YJL026W
YJL028W
YJL032W
YJL039C
YJL047C
YJL052W
YJL054W
YJL061W
YJL088W
YJL097W
YJL116C
YJL117W
YJL119C
YJL121C
YJL122W
YJL125C
YJL129C
YJL130C
YJL136C
YJL138C
YJL156W-A
YJL158C
YJL159W
YJL177W
YJL179W
YJL181W
YJL189W
YJL190C
YJL191W
YJL193W
YJL196C
YJL198W
YJL212C
YJL213W
YJL214W
YJL216C
YJL217W
YJL219W
YJL223C
YJL225C
YJR008W
YJR009C
YJR010W
YJR016C
YJR024C
YJR026W
YJR034W
YJR041C
YJR065C
YJR070C
YJR073C
YJR077C
YJR079W
YJR084W
YJR086W
YJR087W
YJR094W-A
YJR104C
YJR123W
YJR125C
YJR135W-A
YJR137C
YJR139C
YJR147W
YJR149W
YJR153W
YJR155W
YKL006W
YKL008C
YKL010C
YKL013C
YKL016C
YKL018W
YKL028W
YKL029C
YKL035W
YKL047W
YKL049C
YKL056C
YKL057C
YKL058W
YKL060C
YKL067W
YKL069W
YKL072W
YKL080W
YKL081W
YKL083W
YKL084W
YKL085W
YKL093W
YKL096W-A
YKL097C
YKL100C
YKL141W
YKL143W
YKL148C
YKL150W
YKL152C
YKL154W
YKL164C
YKL166C
YKL180W
YKL182W
YKL184W
YKL185W
YKL186C
YKL192C
YKL212W
YKL218C
YKR038C
YKR043C
YKR057W
YKR094C
YKR097W
YLL014W
YLL018C
YLL024C
YLL025W
YLL028W
YLL040C
YLL045C
YLL048C
YLL050C
YLL067C
YLR021W
YLR032W
YLR033W
YLR035C
YLR038C
YLR043C
YLR044C
YLR045C
YLR046C
YLR048W
YLR050C
YLR052W
YLR056W
YLR058C
YLR060W
YLR062C
YLR064W
YLR068W
YLR070C
YLR072W
YLR081W
YLR088W
YLR090W
YLR099C
YLR110C
YLR114C
YLR121C
YLR134W
YLR150W
YLR157C-A
YLR158C
YLR167W
YLR169W
YLR171W
YLR185W
YLR196W
YLR199C
YLR216C
YLR249W
YLR258W
YLR262C-A
YLR264W
YLR278C
YLR286C
YLR294C
YLR295C
YLR300W
YLR304C
YLR305C
YLR307W
YLR325C
YLR328W
YLR340W
YLR342W
YLR344W
YLR354C
YLR355C
YLR356W
YLR372W
YLR374C
YLR377C
YLR378C
YLR379W
YLR381W
YLR388W
YLR390W
YLR390W-A
YLR393W
YLR406C
YLR412W
YLR432W
YLR440C
YLR442C
YLR448W
YLR449W
YLR466W
YLR467W
YML001W
YML002W
YML003W
YML005W
YML008C
YML019W
YML024W
YML026C
YML028W
YML029W
YML042W
YML046W
YML052W
YML056C
YML063W
YML072C
YML073C
YML085C
YML087C
YML106W
YML119W
YML123C
YML124C
YML126C
YML127W
YML132W
YML133C
YMR008C
YMR012W
YMR015C
YMR027W
YMR060C
YMR062C
YMR074C
YMR079W
YMR083W
YMR099C
YMR116C
YMR118C
YMR120C
YMR131C
YMR143W
YMR154C
YMR163C
YMR173W
YMR176W
YMR180C
YMR184W
YMR194C-A
YMR194W
YMR202W
YMR205C
YMR220W
YMR222C
YMR225C
YMR226C
YMR230W
YMR232W
YMR235C
YMR242C
YMR244C-A
YMR250W
YMR264W
YMR291W
YMR296C
YMR298W
YMR300C
YMR305C
YMR307W
YMR308C
YMR309C
YMR315W
YMR318C
YMR320W
YNL007C
YNL015W
YNL030W
YNL045W
YNL048W
YNL054W-A
YNL054W-B
YNL055C
YNL065W
YNL068C
YNL069C
YNL070W
YNL071W
YNL078W
YNL087W
YNL096C
YNL108C
YNL135C
YNL137C
YNL160W
YNL162W
YNL178W
YNL189W
YNL190W
YNL209W
YNL211C
YNL213C
YNL220W
YNL231C
YNL233W
YNL251C
YNL253W
YNL255C
YNL256W
YNL257C
YNL263C
YNL268W
YNL283C
YNL297C
YNL298W
YNL300W
YNL301C
YNL302C
YNL303W
YNL327W
YNL336W
YNL338W
YNL339C
YNR002C
YNR014W
YNR016C
YNR017W
YNR018W
YNR021W
YNR030W
YNR032C-A
YNR035C
YNR050C
YNR067C
YOL002C
YOL020W
YOL028C
YOL030W
YOL032W
YOL039W
YOL040C
YOL042W
YOL046C
YOL059W
YOL061W
YOL086C
YOL087C
YOL090W
YOL092W
YOL105C
YOL106W
YOL107W
YOL120C
YOL121C
YOL122C
YOL124C
YOL131W
YOL155C
YOR010C
YOR063W
YOR067C
YOR110W
YOR133W
YOR134W
YOR135C
YOR154W
YOR155C
YOR157C
YOR167C
YOR176W
YOR178C
YOR181W
YOR202W
YOR206W
YOR229W
YOR230W
YOR234C
YOR247W
YOR248W
YOR249C
YOR251C
YOR253W
YOR254C
YOR270C
YOR312C
YOR344C
YOR360C
YOR361C
YOR367W
YOR369C
YOR371C
YPL025C
YPL048W
YPL049C
YPL061W
YPL087W
YPL090C
YPL092W
YPL143W
YPL145C
YPL156C
YPL206C
YPL220W
YPL234C
YPL246C
YPL249C-A
YPL252C
YPL260W
YPL261C
YPL271W
YPL283C
YPR028W
YPR036W
YPR043W
YPR062W
YPR073C
YPR074C
YPR080W
YPR082C
YPR084W
YPR098C
YPR102C
YPR113W
YPR114W
YPR118W
YPR124W
YPR126C
YPR127W
YPR128C
YPR130C
YPR132W
YPR133W-A
YPR181C
YPR183W
YPR187W
YPR189W
YPR191W
