# Supplementary material for: Release of extraction-resistant mRNA in stationary phase Saccharomyces cerevisiae produces a massive increase in transcript abundance in response to stress
Source: Genome Biol. 2006 Feb 8;7(2):R9. doi: 10.1186/gb-2006-7-2-r9 (PMC1431719; doi:10.1186/gb-2006-7-2-r9)
Supplement: Additional data file 3 — Gene list from polymerase II mutant data set. [file gb-2006-7-2-r9-S3.txt]

S288c		Mutant		Parental
Q0055		Q0055		Q0055
Q0065		YAL004W		Q0060
Q0070		YAL033W		Q0065
Q0085		YAL041W		Q0070
Q0142		YAL044W-A		Q0075
Q0144		YAL064W-B		Q0080
Q0182		YAR009C		Q0085
YAL004W		YBL002W		Q0142
YAL016W		YBL005W-A		Q0144
YAL017W		YBL026W		Q0182
YAL029C		YBL027W		YAL016W
YAL033W		YBL030C		YAL017W
YAL041W		YBL038W		YAL029C
YAL044W-A		YBL041W		YAL033W
YAL049C		YBL042C		YAL041W
YAL054C		YBL049W		YAL049C
YAL060W		YBL051C		YAL054C
YAL061W		YBL064C		YAL061W
YAL062W		YBL087C		YAL062W
YAR035W		YBL092W		YAL066W
YBL015W		YBL099W		YAR009C
YBL017C		YBL107W-A		YAR035W
YBL029C-A		YBR009C		YBL015W
YBL030C		YBR012W-B		YBL017C
YBL038W		YBR025C		YBL026W
YBL049W		YBR029C		YBL038W
YBL050W		YBR039W		YBL049W
YBL063W		YBR053C		YBL050W
YBL064C		YBR054W		YBL063W
YBL078C		YBR056W		YBL064C
YBL099W		YBR059C		YBL099W
YBL101C		YBR073W		YBL101C
YBR026C		YBR078W		YBL107W-A
YBR039W		YBR089C-A		YBL109W
YBR043C		YBR090C		YBR013C
YBR053C		YBR101C		YBR026C
YBR054W		YBR105C		YBR039W
YBR056W		YBR109C		YBR052C
YBR059C		YBR112C		YBR053C
YBR067C		YBR114W		YBR054W
YBR073W		YBR121C		YBR056W
YBR089C-A		YBR126C		YBR059C
YBR090C		YBR162W-A		YBR073W
YBR101C		YBR181C		YBR089C-A
YBR109C		YBR191W		YBR090C
YBR111C		YBR203W		YBR109C
YBR112C		YBR207W		YBR111C
YBR119W		YBR215W		YBR112C
YBR126C		YBR265W		YBR114W
YBR132C		YBR269C		YBR126C
YBR191W-A		YBR287W		YBR127C
YBR203W		YBR292C		YBR191W-A
YBR212W		YCL001W		YBR233W-A
YBR214W		YCL017C		YBR241C
YBR233W-A		YCL019W		YBR269C
YBR241C		YCL055W		YBR286W
YBR269C		YCR009C		YBR296C
YBR274W		YCR012W		YCL010C
YBR286W		YCR018C-A		YCL033C
YBR288C		YCR021C		YCL057C-A
YBR301W		YCR028C-A		YCL057W
YCL033C		YCR031C		YCR004C
YCL057C-A		YCR036W		YCR009C
YCR004C		YCR039C		YCR010C
YCR009C		YCR083W		YCR011C
YCR010C		YCR096C		YCR018C-A
YCR011C		YDL004W		YCR021C
YCR021C		YDL022W		YCR028C-A
YCR039C		YDL025C		YCR039C
YCR083W		YDL053C		YCR083W
YCR096C		YDL066W		YCR096C
YDL004W		YDL067C		YDL004W
YDL010W		YDL075W		YDL022W
YDL022W		YDL078C		YDL025C
YDL025C		YDL081C		YDL029W
YDL046W		YDL083C		YDL046W
YDL053C		YDL095W		YDL053C
YDL065C		YDL096C		YDL065C
YDL066W		YDL106C		YDL067C
YDL067C		YDL114W-A		YDL070W
YDL070W		YDL118W		YDL072C
YDL072C		YDL124W		YDL078C
YDL078C		YDL126C		YDL085W
YDL085W		YDL130W		YDL106C
YDL097C		YDL130W-A		YDL110C
YDL106C		YDL131W		YDL114W-A
YDL110C		YDL133C-A		YDL120W
YDL114W-A		YDL133W		YDL124W
YDL120W		YDL134C		YDL130W-A
YDL124W		YDL136W		YDL131W
YDL126C		YDL137W		YDL133C-A
YDL130W-A		YDL147W		YDL133W
YDL133W		YDL165W		YDL134C
YDL134C		YDL181W		YDL137W
YDL137W		YDL182W		YDL144C
YDL144C		YDL184C		YDL147W
YDL147W		YDL192W		YDL157C
YDL181W		YDL204W		YDL165W
YDL204W		YDL215C		YDL181W
YDL215C		YDL222C		YDL184C
YDL223C		YDL223C		YDL186W
YDL234C		YDL233W		YDL192W
YDL237W		YDL244W		YDL204W
YDR001C		YDL248W		YDL215C
YDR006C		YDR028C		YDL222C
YDR028C		YDR032C		YDL223C
YDR032C		YDR033W		YDL234C
YDR034W-B		YDR034C-A		YDL237W
YDR059C		YDR034C-D		YDL244W
YDR070C		YDR034W-B		YDR006C
YDR077W		YDR050C		YDR007W
YDR078C		YDR054C		YDR028C
YDR079C-A		YDR055W		YDR032C
YDR079W		YDR059C		YDR034C-A
YDR090C		YDR064W		YDR034W-B
YDR099W		YDR070C		YDR054C
YDR111C		YDR077W		YDR070C
YDR140W		YDR078C		YDR078C
YDR148C		YDR079C-A		YDR079W
YDR150W		YDR079W		YDR086C
YDR154C		YDR086C		YDR098C-B
YDR168W		YDR090C		YDR099W
YDR171W		YDR098C-A		YDR105C
YDR177W		YDR098C-B		YDR140W
YDR178W		YDR099W		YDR148C
YDR206W		YDR148C		YDR150W
YDR216W		YDR149C		YDR154C
YDR231C		YDR150W		YDR168W
YDR247W		YDR155C		YDR171W
YDR255C		YDR171W		YDR177W
YDR282C		YDR174W		YDR178W
YDR286C		YDR177W		YDR210W-B
YDR290W		YDR178W		YDR210W-D
YDR293C		YDR210C-C		YDR231C
YDR296W		YDR210C-D		YDR255C
YDR298C		YDR210W-B		YDR272W
YDR306C		YDR210W-D		YDR282C
YDR313C		YDR224C		YDR290W
YDR317W		YDR225W		YDR296W
YDR320C		YDR231C		YDR298C
YDR322C-A		YDR232W		YDR302W
YDR322W		YDR252W		YDR306C
YDR325W		YDR253C		YDR310C
YDR328C		YDR261C-D		YDR312W
YDR330W		YDR261W-A		YDR313C
YDR334W		YDR261W-B		YDR317W
YDR337W		YDR262W		YDR318W
YDR342C		YDR272W		YDR320C
YDR343C		YDR282C		YDR320C-A
YDR363W-A		YDR292C		YDR322C-A
YDR373W		YDR293C		YDR322W
YDR377W		YDR296W		YDR325W
YDR380W		YDR298C		YDR328C
YDR403W		YDR300C		YDR329C
YDR405W		YDR302W		YDR333C
YDR424C		YDR304C		YDR334W
YDR434W		YDR305C		YDR335W
YDR479C		YDR306C		YDR337W
YDR505C		YDR310C		YDR338C
YDR525W-A		YDR312W		YDR352W
YDR529C		YDR316W-A		YDR363W-A
YEL011W		YDR316W-B		YDR365W-B
YEL012W		YDR318W		YDR367W
YEL020C		YDR320C		YDR377W
YEL024W		YDR321W		YDR378C
YEL039C		YDR322C-A		YDR388W
YEL060C		YDR322W		YDR394W
YEL074W		YDR325W		YDR424C
YEL076W-C		YDR327W		YDR479C
YER004W		YDR333C		YDR529C
YER007W		YDR335W		YEL011W
YER012W		YDR342C		YEL012W
YER024W		YDR343C		YEL024W
YER028C		YDR345C		YEL050C
YER030W		YDR353W		YEL074W
YER050C		YDR354W		YEL076W-C
YER065C		YDR355C		YER001W
YER067W		YDR357C		YER007C-A
YER101C		YDR363W-A		YER007W
YER103W		YDR365W-A		YER010C
YER121W		YDR365W-B		YER012W
YER133W		YDR367W		YER030W
YER150W		YDR375C		YER035W
YER155C		YDR377W		YER050C
YER163C		YDR378C		YER065C
YER173W		YDR384C		YER067W
YER190W		YDR385W		YER080W
YFL014W		YDR388W		YER121W
YFL029C		YDR394W		YER122C
YFL030W		YDR395W		YER126C
YFL036W		YDR397C		YER129W
YFL038C		YDR403W		YER133W
YFL062W		YDR405W		YER139C
YFR015C		YDR433W		YER142C
YFR017C		YDR447C		YER155C
YFR033C		YDR497C		YER166W
YFR040W		YDR500C		YER167W
YFR049W		YDR505C		YER171W
YFR052W		YDR525W-A		YER172C
YFR053C		YDR529C		YER174C
YGL002W		YDR542W		YER176W
YGL005C		YEL011W		YER190W
YGL006W		YEL012W		YFL005W
YGL011C		YEL017C-A		YFL014W
YGL037C		YEL024W		YFL030W
YGL043W		YEL027W		YFL036W
YGL048C		YEL034W		YFL038C
YGL054C		YEL039C		YFL043C
YGL062W		YEL050C		YFL065C
YGL080W		YEL054C		YFL066C
YGL117W		YEL060C		YFL068W
YGL121C		YEL076C		YFR004W
YGL151W		YER006W		YFR017C
YGL156W		YER007W		YFR033C
YGL185C		YER010C		YFR040W
YGL187C		YER011W		YFR049W
YGL188C		YER012W		YFR050C
YGL191W		YER026C		YGL002W
YGL199C		YER030W		YGL005C
YGL205W		YER035W		YGL006W
YGL208W		YER050C		YGL037C
YGL215W		YER065C		YGL043W
YGL217C		YER067W		YGL048C
YGL220W		YER092W		YGL054C
YGL232W		YER101C		YGL055W
YGL248W		YER102W		YGL080W
YGR007W		YER103W		YGL121C
YGR008C		YER117W		YGL122C
YGR009C		YER121W		YGL151W
YGR019W		YER125W		YGL156W
YGR026W		YER128W		YGL173C
YGR032W		YER131W		YGL185C
YGR033C		YER133W		YGL187C
YGR042W		YER137C-A		YGL188C
YGR043C		YER138C		YGL191W
YGR044C		YER138W-A		YGL196W
YGR048W		YER141W		YGL198W
YGR068C		YER143W		YGL205W
YGR078C		YER151C		YGL207W
YGR086C		YER154W		YGL208W
YGR088W		YER160C		YGL209W
YGR102C		YER165W		YGL215W
YGR110W		YER171W		YGL220W
YGR119C		YER172C		YGL222C
YGR122C-A		YER173W		YGL228W
YGR130C		YFL014W		YGL232W
YGR132C		YFL030W		YGL245W
YGR141W		YFL038C		YGL248W
YGR142W		YFL039C		YGR007W
YGR144W		YFR004W		YGR008C
YGR146C		YFR032C-A		YGR009C
YGR149W		YFR033C		YGR019W
YGR153W		YFR049W		YGR024C
YGR161C		YFR050C		YGR026W
YGR167W		YFR052W		YGR030C
YGR169C		YGL005C		YGR032W
YGR174C		YGL008C		YGR038C-B
YGR182C		YGL011C		YGR042W
YGR183C		YGL037C		YGR043C
YGR186W		YGL048C		YGR044C
YGR201C		YGL054C		YGR068C
YGR209C		YGL062W		YGR078C
YGR221C		YGL080W		YGR079W
YGR223C		YGL097W		YGR086C
YGR224W		YGL117W		YGR088W
YGR225W		YGL121C		YGR102C
YGR231C		YGL146C		YGR119C
YGR235C		YGL147C		YGR122C-A
YGR236C		YGL151W		YGR130C
YGR238C		YGL185C		YGR132C
YGR243W		YGL187C		YGR141W
YGR244C		YGL188C		YGR142W
YGR246C		YGL189C		YGR144W
YGR248W		YGL191W		YGR153W
YGR250C		YGL199C		YGR161C-D
YGR253C		YGL217C		YGR161W-B
YGR255C		YGL228W		YGR167W
YGR267C		YGL248W		YGR170W
YGR294W		YGR007W		YGR171C
YHL008C		YGR008C		YGR174C
YHL021C		YGR024C		YGR180C
YHL025W		YGR026W		YGR182C
YHL032C		YGR027C		YGR183C
YHL046C		YGR027W-A		YGR186W
YHL047C		YGR027W-B		YGR201C
YHL049C		YGR038C-A		YGR209C
YHL050C		YGR043C		YGR221C
YHR001W-A		YGR048W		YGR223C
YHR005C		YGR068C		YGR224W
YHR008C		YGR073C		YGR225W
YHR016C		YGR074W		YGR231C
YHR017W		YGR079W		YGR235C
YHR033W		YGR097W		YGR236C
YHR040W		YGR102C		YGR238C
YHR050W		YGR119C		YGR243W
YHR051W		YGR122C-A		YGR244C
YHR053C		YGR129W		YGR245C
YHR054C		YGR130C		YGR248W
YHR055C		YGR132C		YGR250C
YHR056C		YGR141W		YGR253C
YHR057C		YGR142W		YGR289C
YHR059W		YGR144W		YGR296W
YHR065C		YGR148C		YHL032C
YHR072W		YGR149W		YHL034C
YHR087W		YGR156W		YHL049C
YHR096C		YGR157W		YHL050C
YHR097C		YGR161C-C		YHR008C
YHR098C		YGR161C-D		YHR017W
YHR104W		YGR161W-A		YHR028C
YHR106W		YGR161W-B		YHR033W
YHR132W-A		YGR162W		YHR039C-A
YHR138C		YGR163W		YHR050W
YHR139C		YGR164W		YHR054C
YHR146W		YGR167W		YHR056C
YHR160C		YGR169C		YHR073W
YHR199C		YGR170W		YHR087W
YIL014C-A		YGR172C		YHR096C
YIL033C		YGR174C		YHR097C
YIL035C		YGR175C		YHR132W-A
YIL057C		YGR176W		YHR146W
YIL059C		YGR178C		YIL014C-A
YIL087C		YGR180C		YIL017C
YIL125W		YGR182C		YIL033C
YIL136W		YGR183C		YIL035C
YIL138C		YGR184C		YIL056W
YIL143C		YGR185C		YIL057C
YIL146C		YGR186W		YIL059C
YIL152W		YGR187C		YIL062C
YIL154C		YGR189C		YIL087C
YIL155C		YGR196C		YIL136W
YIL156W		YGR197C		YIL152W
YIL157C		YGR199W		YIL154C
YIL160C		YGR200C		YIL156W
YIL162W		YGR201C		YIL157C
YIL176C		YGR202C		YIL160C
YIR001C		YGR204W		YIL161W
YIR004W		YGR209C		YIL167W
YIR016W		YGR210C		YIL177C
YIR036C		YGR221C		YIR001C
YIR037W		YGR222W		YIR004W
YIR038C		YGR223C		YIR011C
YIR041W		YGR224W		YIR016W
YIR044C		YGR234W		YIR036C
YJL003W		YGR235C		YIR037W
YJL005W		YGR236C		YIR038C
YJL007C		YGR238C		YJL003W
YJL008C		YGR240C		YJL005W
YJL016W		YGR242W		YJL007C
YJL017W		YGR245C		YJL008C
YJL032W		YGR246C		YJL016W
YJL042W		YGR250C		YJL017W
YJL045W		YGR253C		YJL026W
YJL048C		YGR254W		YJL031C
YJL055W		YGR261C		YJL037W
YJL056C		YHL001W		YJL041W
YJL057C		YHL008C		YJL045W
YJL066C		YHL032C		YJL055W
YJL068C		YHL033C		YJL056C
YJL070C		YHL042W		YJL057C
YJL079C		YHL047C		YJL063C
YJL089W		YHL048W		YJL066C
YJL091C		YHR001W-A		YJL079C
YJL093C		YHR005C-A		YJL091C
YJL100W		YHR006W		YJL102W
YJL102W		YHR007C		YJL103C
YJL103C		YHR008C		YJL113W
YJL113W		YHR009C		YJL123C
YJL123C		YHR010W		YJL140W
YJL140W		YHR016C		YJL141C
YJL141C		YHR017W		YJL149W
YJL144W		YHR018C		YJL155C
YJL149W		YHR021C		YJL164C
YJL151C		YHR026W		YJL166W
YJL155C		YHR028C		YJL167W
YJL164C		YHR040W		YJL173C
YJL165C		YHR042W		YJL178C
YJL166W		YHR044C		YJL205C-A
YJL169W		YHR050W		YJL210W
YJL173C		YHR051W		YJL225C
YJL217W		YHR053C		YJR008W
YJL223C		YHR055C		YJR027W
YJR008W		YHR057C		YJR031C
YJR046W		YHR059W		YJR034W
YJR048W		YHR061C		YJR048W
YJR050W		YHR063C		YJR050W
YJR073C		YHR065C		YJR065C
YJR074W		YHR071W		YJR072C
YJR077C		YHR072W-A		YJR073C
YJR079W		YHR074W		YJR074W
YJR080C		YHR081W		YJR076C
YJR082C		YHR082C		YJR080C
YJR095W		YHR083W		YJR082C
YJR096W		YHR087W		YJR095W
YJR103W		YHR096C		YJR096W
YJR104C		YHR097C		YJR101W
YJR106W		YHR104W		YJR103W
YJR115W		YHR106W		YJR104C
YJR121W		YHR132W-A		YJR106W
YKL006C-A		YHR133C		YJR121W
YKL007W		YHR138C		YKL005C
YKL016C		YHR139C		YKL006C-A
YKL017C		YHR143W-A		YKL007W
YKL020C		YHR146W		YKL016C
YKL023W		YHR154W		YKL017C
YKL026C		YHR162W		YKL020C
YKL028W		YHR203C		YKL023W
YKL032C		YHR214C-C		YKL026C
YKL037W		YIL047C		YKL027W
YKL038W		YIL051C		YKL028W
YKL039W		YIL052C		YKL032C
YKL050C		YIL053W		YKL033W-A
YKL061W		YIL057C		YKL037W
YKL064W		YIL069C		YKL038W
YKL065C		YIL087C		YKL039W
YKL067W		YIL115C		YKL050C
YKL073W		YIL125W		YKL053C-A
YKL085W		YIL133C		YKL061W
YKL094W		YIL136W		YKL064W
YKL103C		YIL138C		YKL065C
YKL105C		YIL143C		YKL067W
YKL107W		YIL146C		YKL073W
YKL141W		YIL148W		YKL077W
YKL142W		YIL157C		YKL085W
YKL148C		YIR011C		YKL094W
YKL150W		YIR035C		YKL103C
YKL151C		YIR036C		YKL105C
YKL157W		YIR037W		YKL141W
YKL160W		YIR038C		YKL142W
YKL163W		YJL005W		YKL146W
YKL176C		YJL007C		YKL148C
YKL185W		YJL008C		YKL150W
YKL187C		YJL016W		YKL151C
YKL196C		YJL020C		YKL157W
YKL203C		YJL026W		YKL160W
YKL217W		YJL032W		YKL176C
YKL224C		YJL042W		YKL185W
YKR008W		YJL057C		YKL187C
YKR009C		YJL061W		YKL196C
YKR014C		YJL066C		YKL203C
YKR018C		YJL068C		YKL217W
YKR046C		YJL070C		YKR008W
YKR049C		YJL079C		YKR014C
YKR066C		YJL081C		YKR018C
YKR067W		YJL088W		YKR049C
YKR068C		YJL093C		YKR065C
YKR097W		YJL100W		YKR067W
YKR100C		YJL113W		YKR068C
YLL001W		YJL117W		YKR076W
YLL015W		YJL119C		YKR097W
YLL019C		YJL121C		YKR100C
YLL025W		YJL129C		YLL001W
YLL026W		YJL136C		YLL015W
YLL027W		YJL141C		YLL018C
YLL039C		YJL144W		YLL048C
YLL041C		YJL155C		YLL050C
YLL048C		YJL164C		YLL056C
YLL056C		YJL165C		YLL066C
YLL066C		YJL166W		YLL067C
YLR069C		YJL167W		YLR032W
YLR086W		YJL169W		YLR035C-A
YLR149C		YJL171C		YLR043C
YLR164W		YJL178C		YLR055C
YLR174W		YJL186W		YLR066W
YLR178C		YJL189W		YLR079W
YLR193C		YJL191W		YLR081W
YLR220W		YJL213W		YLR086W
YLR231C		YJR008W		YLR090W
YLR248W		YJR009C		YLR149C
YLR250W		YJR010W		YLR155C
YLR257W		YJR027W		YLR157C
YLR258W		YJR028W		YLR158C
YLR259C		YJR029W		YLR159W
YLR267W		YJR030C		YLR160C
YLR270W		YJR045C		YLR164W
YLR284C		YJR046W		YLR174W
YLR304C		YJR047C		YLR178C
YLR311C		YJR048W		YLR198C
YLR312C		YJR050W		YLR227W-B
YLR324W		YJR073C		YLR231C
YLR327C		YJR074W		YLR248W
YLR350W		YJR077C		YLR250W
YLR356W		YJR082C		YLR270W
YLR370C		YJR085C		YLR284C
YLR377C		YJR087W		YLR304C
YLR395C		YJR094W-A		YLR311C
YLR421C		YJR096W		YLR312C
YLR438C-A		YJR104C		YLR324W
YLR454W		YJR121W		YLR327C
YLR465C		YJR145C		YLR345W
YLR466W		YKL004W		YLR350W
YLR467W		YKL005C		YLR356W
YML004C		YKL006W		YLR377C
YML007W		YKL016C		YLR395C
YML009C		YKL017C		YLR410W-A
YML042W		YKL026C		YLR410W-B
YML100W		YKL032C		YLR421C
YML101C		YKL037W		YLR438C-A
YML110C		YKL038W		YLR441C
YML116W-A		YKL049C		YLR454W
YML117W-A		YKL053C-A		YLR464W
YML120C		YKL056C		YLR465C
YML128C		YKL060C		YLR466W
YML133C		YKL072W		YLR467W
YMR008C		YKL073W		YML004C
YMR009W		YKL077W		YML005W
YMR039C		YKL085W		YML007W
YMR040W		YKL096W-A		YML009C
YMR056C		YKL097C		YML030W
YMR081C		YKL105C		YML045W
YMR090W		YKL107W		YML051W
YMR099C		YKL109W		YML078W
YMR103C		YKL117W		YML081C-A
YMR105C		YKL141W		YML081W
YMR107W		YKL146W		YML100W
YMR110C		YKL148C		YML110C
YMR114C		YKL150W		YML116W-A
YMR122C		YKL151C		YML117W-A
YMR134W		YKL152C		YML120C
YMR135W-A		YKL156W		YML121W
YMR136W		YKL160W		YML128C
YMR137C		YKL163W		YML129C
YMR158W-A		YKL175W		YML133C
YMR162C		YKL180W		YMR002W
YMR164C		YKL192C		YMR008C
YMR165C		YKL196C		YMR009W
YMR169C		YKL217W		YMR034C
YMR170C		YKR018C		YMR035W
YMR173W		YKR048C		YMR038C
YMR174C		YKR057W		YMR039C
YMR175W		YKR062W		YMR040W
YMR176W		YKR066C		YMR045C
YMR179W		YKR067W		YMR046C
YMR180C		YKR071C		YMR056C
YMR186W		YKR075C		YMR081C
YMR187C		YKR097W		YMR090W
YMR189W		YKR100C		YMR099C
YMR190C		YLL019C		YMR103C
YMR191W		YLL024C		YMR105C
YMR193C-A		YLL026W		YMR107W
YMR197C		YLL027W		YMR110C
YMR200W		YLL028W		YMR114C
YMR201C		YLL039C		YMR118C
YMR222C		YLL041C		YMR122C
YMR226C		YLL062C		YMR134W
YMR250W		YLL067C		YMR144W
YMR252C		YLR021W		YMR158C-B
YMR256C		YLR035C-A		YMR158W-A
YMR272C		YLR043C		YMR163C
YMR280C		YLR048W		YMR164C
YMR295C		YLR056W		YMR165C
YMR302C		YLR065C		YMR169C
YMR303C		YLR068W		YMR170C
YMR311C		YLR079W		YMR173W
YMR325W		YLR086W		YMR173W-A
YNL009W		YLR142W		YMR174C
YNL014W		YLR150W		YMR175W
YNL015W		YLR157C-A		YMR176W
YNL036W		YLR157C-B		YMR180C
YNL052W		YLR160C		YMR187C
YNL054W		YLR162W		YMR189W
YNL055C		YLR167W		YMR191W
YNL058C		YLR174W		YMR197C
YNL079C		YLR178C		YMR207C
YNL103W		YLR198C		YMR209C
YNL105W		YLR212C		YMR213W
YNL116W		YLR220W		YMR222C
YNL117W		YLR227W-A		YMR226C
YNL129W		YLR229C		YMR250W
YNL131W		YLR244C		YMR256C
YNL134C		YLR248W		YMR280C
YNL135C		YLR250W		YMR295C
YNL136W		YLR259C		YMR302C
YNL143C		YLR262C-A		YMR303C
YNL144C		YLR267W		YNL002C
YNL147W		YLR270W		YNL009W
YNL157W		YLR287C-A		YNL015W
YNL160W		YLR293C		YNL036W
YNL173C		YLR301W		YNL052W
YNL177C		YLR304C		YNL054W
YNL202W		YLR312C		YNL054W-B
YNL208W		YLR325C		YNL055C
YNL239W		YLR327C		YNL070W
YNL240C		YLR333C		YNL079C
YNL241C		YLR340W		YNL103W
YNL274C		YLR344W		YNL105W
YNL322C		YLR345W		YNL117W
YNL338W		YLR355C		YNL121C
YNL339C		YLR370C		YNL129W
YNR001C		YLR387C		YNL131W
YNR016C		YLR390W-A		YNL135C
YNR032C-A		YLR395C		YNL136W
YNR034W		YLR406C		YNL143C
YNR076W		YLR410W-B		YNL144C
YOL026C		YLR438C-A		YNL147W
YOL027C		YLR441C		YNL149C
YOL081W		YLR454W		YNL153C
YOL082W		YLR465C		YNL157W
YOL083W		YML004C		YNL160W
YOL084W		YML007W		YNL161W
YOL108C		YML009C		YNL167C
YOL109W		YML024W		YNL173C
YOL111C		YML026C		YNL177C
YOL126C		YML039W		YNL208W
YOL147C		YML040W		YNL255C
YOR007C		YML042W		YNL274C
YOR008C		YML045W		YNL338W
YOR011W		YML045W-A		YNL339C
YOR015W		YML047C		YNR001C
YOR020C		YML081C-A		YNR015W
YOR023C		YML110C		YNR021W
YOR027W		YML128C		YNR032C-A
YOR031W		YML129C		YOL005C
YOR036W		YML130C		YOL016C
YOR040W		YMR002W		YOL026C
YOR042W		YMR009W		YOL081W
YOR057W		YMR039C		YOL082W
YOR059C		YMR040W		YOL083W
YOR064C		YMR045C		YOL084W
YOR075W		YMR046W-A		YOL103W-B
YOR076C		YMR050C		YOL108C
YOR082C		YMR081C		YOL109W
YOR086C		YMR090W		YOL111C
YOR104W		YMR096W		YOL133W
YOR118W		YMR099C		YOL159C
YOR119C		YMR105C		YOR011W
YOR120W		YMR107W		YOR015W
YOR123C		YMR108W		YOR023C
YOR124C		YMR110C		YOR031W
YOR125C		YMR114C		YOR036W
YOR126C		YMR122C		YOR040W
YOR152C		YMR122W-A		YOR042W
YOR173W		YMR136W		YOR057W
YOR215C		YMR143W		YOR059C
YOR220W		YMR145C		YOR064C
YOR223W		YMR146C		YOR075W
YOR227W		YMR158W-A		YOR081C
YOR228C		YMR163C		YOR082C
YOR230W		YMR164C		YOR086C
YOR257W		YMR165C		YOR111W
YOR261C		YMR169C		YOR113W
YOR273C		YMR173W-A		YOR118W
YOR277C		YMR174C		YOR119C
YOR285W		YMR176W		YOR120W
YOR289W		YMR180C		YOR123C
YOR298C-A		YMR186W		YOR125C
YOR317W		YMR187C		YOR130C
YOR318C		YMR190C		YOR142W
YOR329C		YMR191W		YOR142W-B
YOR333C		YMR194W		YOR147W
YOR346W		YMR196W		YOR148C
YOR352W		YMR197C		YOR149C
YOR354C		YMR200W		YOR152C
YOR356W		YMR206W		YOR158W
YOR374W		YMR208W		YOR173W
YOR388C		YMR221C		YOR215C
YOR391C		YMR230W		YOR220W
YOR396W		YMR256C		YOR227W
YPL004C		YMR272C		YOR228C
YPL006W		YMR280C		YOR230W
YPL024W		YMR295C		YOR257W
YPL033C		YMR298W		YOR259C
YPL036W		YMR302C		YOR261C
YPL054W		YMR311C		YOR273C
YPL078C		YMR314W		YOR285W
YPL087W		YNL014W		YOR289W
YPL135W		YNL015W		YOR294W
YPL154C		YNL030W		YOR315W
YPL170W		YNL031C		YOR316C
YPL183W-A		YNL036W		YOR327C
YPL186C		YNL052W		YOR329C
YPL201C		YNL054W-A		YOR332W
YPL214C		YNL054W-B		YOR333C
YPL223C		YNL067W		YOR339C
YPL225W		YNL074C		YOR340C
YPL230W		YNL077W		YOR343C-B
YPL240C		YNL079C		YOR346W
YPL262W		YNL103W		YOR348C
YPL280W		YNL105W		YOR356W
YPL283C		YNL116W		YOR374W
YPR001W		YNL117W		YOR375C
YPR002W		YNL129W		YOR388C
YPR006C		YNL131W		YOR391C
YPR020W		YNL135C		YOR394W
YPR023C		YNL136W		YPL024W
YPR026W		YNL144C		YPL031C
YPR028W		YNL147W		YPL043W
YPR030W		YNL149C		YPL054W
YPR037C		YNL157W		YPL061W
YPR075C		YNL162W		YPL078C
YPR086W		YNL167C		YPL087W
YPR098C		YNL190W		YPL129W
YPR115W		YNL239W		YPL133C
YPR133C		YNL244C		YPL147W
YPR148C		YNL281W		YPL186C
YPR149W		YNL284C-B		YPL213W
YPR151C		YNL322C		YPL214C
YPR160W		YNL338W		YPL222W
YPR182W		YNL339C		YPL223C
YPR191W		YNR001C		YPL225W
YPR192W		YOL040C		YPL230W
		YOL058W		YPL260W
		YOL083W		YPL262W
		YOL103W-A		YPL275W
		YOL103W-B		YPL280W
		YOL108C		YPL283C
		YOL109W		YPR002C-A
		YOL110W		YPR002W
		YOL111C		YPR006C
		YOL116W		YPR020W
		YOL123W		YPR023C
		YOL126C		YPR026W
		YOL127W		YPR028W
		YOL143C		YPR030W
		YOR008C		YPR035W
		YOR010C		YPR036W
		YOR020C		YPR037C
		YOR023C		YPR088C
		YOR027W		YPR098C
		YOR031W		YPR108W
		YOR036W		YPR115W
		YOR045W		YPR133C
		YOR052C		YPR137C-A
		YOR063W		YPR137C-B
		YOR077W		YPR148C
		YOR094W		YPR149W
		YOR110W		YPR151C
		YOR111W		YPR160W
		YOR113W		YPR191W
		YOR116C		YPR192W
		YOR117W
		YOR120W
		YOR122C
		YOR123C
		YOR124C
		YOR125C
		YOR126C
		YOR136W
		YOR141C
		YOR142W-A
		YOR142W-B
		YOR143C
		YOR145C
		YOR148C
		YOR152C
		YOR155C
		YOR157C
		YOR167C
		YOR185C
		YOR187W
		YOR192C-B
		YOR207C
		YOR220W
		YOR221C
		YOR223W
		YOR230W
		YOR234C
		YOR257W
		YOR261C
		YOR269W
		YOR270C
		YOR273C
		YOR277C
		YOR292C
		YOR298C-A
		YOR303W
		YOR304C-A
		YOR305W
		YOR315W
		YOR317W
		YOR327C
		YOR339C
		YOR340C
		YOR343C-B
		YOR343W-B
		YOR358W
		YOR362C
		YOR374W
		YOR375C
		YOR388C
		YOR393W
		YPL001W
		YPL014W
		YPL016W
		YPL025C
		YPL026C
		YPL027W
		YPL035C
		YPL037C
		YPL038W
		YPL043W
		YPL055C
		YPL057C
		YPL061W
		YPL078C
		YPL098C
		YPL106C
		YPL135W
		YPL143W
		YPL151C
		YPL154C
		YPL170W
		YPL183W-A
		YPL186C
		YPL222W
		YPL223C
		YPL225W
		YPL230W
		YPL239W
		YPL240C
		YPL249C-A
		YPL260W
		YPL262W
		YPL268W
		YPL269W
		YPR002C-A
		YPR020W
		YPR028W
		YPR030W
		YPR035W
		YPR036W
		YPR043W
		YPR081C
		YPR102C
		YPR108W
		YPR132W
		YPR137W
		YPR154W
		YPR158C-C
		YPR165W
		YPR191W
