# Supplementary material for: Release of extraction-resistant mRNA in stationary phase Saccharomyces cerevisiae produces a massive increase in transcript abundance in response to stress
Source: Genome Biol. 2006 Feb 8;7(2):R9. doi: 10.1186/gb-2006-7-2-r9 (PMC1431719; doi:10.1186/gb-2006-7-2-r9)
Supplement: Additional data file 5 — Gene lists from protease treatments. [file gb-2006-7-2-r9-S5.txt]

Trypsin Stationary Phase		Proteinase K Stationary Phase		Qiagen Protease Stationary Phase		Trypsin Exponential		Proteinase K Exponential		Qiagen Protease Exponential
Q0050		Q0105		YAL003W		Q0055		Q0250		Q0017
Q0060		Q0144		YAL009W		Q0130		YAL034C-B		Q0045
Q0105		YAL001C		YAL032C		YAL032C		YAL036C		Q0050
Q0110		YAL002W		YAL036C		YBL033C		YAR033W		Q0060
Q0144		YAL003W		YAL039C		YBL047C		YBL035C		Q0085
Q0182		YAL004W		YAL046C		YBL057C		YBL042C		Q0110
YAL003W		YAL005C		YAL053W		YBL059C-A		YBL082C		Q0142
YAL005C		YAL008W		YAL054C		YBL082C		YBR063C		Q0297
YAL008W		YAL013W		YAL056W		YBL091C		YBR260C		YAL001C
YAL013W		YAL014C		YAL061W		YBL105C		YBR299W		YAL008W
YAL014C		YAL015C		YAR015W		YBL107W-A		YCL006C		YAL017W
YAL015C		YAL016W		YAR044W		YBR057C		YCL038C		YAL034C
YAL016W		YAL021C		YBL020W		YBR073W		YCR027C		YAL051W
YAL021C		YAL023C		YBL021C		YBR115C		YCR103C		YAL053W
YAL034C		YAL025C		YBL022C		YBR132C		YDL001W		YAL055W
YAL034C-B		YAL029C		YBL026W		YBR165W		YDL106C		YAL058W
YAL034W-A		YAL030W		YBL033C		YBR171W		YDL156W		YAL061W
YAL035W		YAL032C		YBL038W		YBR196C		YDL201W		YAL066W
YAL036C		YAL033W		YBL042C		YBR231C		YDL213C		YAR044W
YAL038W		YAL035W		YBL043W		YBR242W		YDL217C		YBL032W
YAL039C		YAL036C		YBL046W		YBR260C		YDL219W		YBL035C
YAL042W		YAL038W		YBL072C		YBR273C		YDR045C		YBL047C
YAL043C		YAL041W		YBL086C		YBR276C		YDR169C		YBL048W
YAL044C		YAL042W		YBL093C		YBR282W		YDR207C		YBL049W
YAL049C		YAL043C		YBL107W-A		YBR290W		YDR210W		YBL058W
YAL058W		YAL043C-A		YBL111C		YCR016W		YDR227W		YBL065W
YAL061W		YAL044C		YBL112C		YCR017C		YDR236C		YBL075C
YAL063C		YAL044W-A		YBR001C		YCR023C		YDR274C		YBL078C
YAL064W-B		YAL046C		YBR009C		YCR030C		YDR280W		YBL079W
YAL066W		YAL049C		YBR010W		YCR033W		YDR419W		YBL105C
YAL069W		YAL058W		YBR012W-B		YCR039C		YDR477W		YBL108C-A
YAR002C-A		YAL060W		YBR014C		YCR069W		YDR508C		YBR004C
YAR009C		YAL063C		YBR015C		YDL048C		YDR516C		YBR006W
YAR010C		YAL064W-B		YBR034C		YDL054C		YEL056W		YBR026C
YAR014C		YAL069W		YBR050C		YDL075W		YER074W-A		YBR036C
YAR015W		YAR002C-A		YBR052C		YDL092W		YER110C		YBR043C
YAR027W		YAR009C		YBR057C		YDL100C		YER115C		YBR056W
YAR033W		YAR010C		YBR077C		YDL116W		YFL005W		YBR059C
YAR044W		YAR014C		YBR084W		YDL120W		YFR014C		YBR063C
YAR066W		YAR015W		YBR094W		YDL132W		YGL169W		YBR095C
YAR068W		YAR027W		YBR101C		YDL159W		YGL225W		YBR108W
YBL002W		YAR033W		YBR105C		YDL166C		YGR145W		YBR110W
YBL003C		YAR044W		YBR106W		YDL177C		YGR216C		YBR111C
YBL005W-A		YAR068W		YBR110W		YDL179W		YHR084W		YBR117C
YBL005W-B		YBL001C		YBR114W		YDL189W		YIL031W		YBR126C
YBL006C		YBL002W		YBR118W		YDL194W		YIL063C		YBR139W
YBL007C		YBL003C		YBR120C		YDL230W		YIL112W		YBR140C
YBL011W		YBL005W-B		YBR143C		YDL232W		YIL150C		YBR147W
YBL015W		YBL006C		YBR147W		YDR006C		YIL170W		YBR149W
YBL017C		YBL011W		YBR150C		YDR038C		YIR010W		YBR167C
YBL020W		YBL017C		YBR154C		YDR096W		YIR020C		YBR169C
YBL026W		YBL020W		YBR157C		YDR128W		YIR025W		YBR171W
YBL027W		YBL021C		YBR162W-A		YDR145W		YIR033W		YBR179C
YBL031W		YBL026W		YBR165W		YDR150W		YIR040C		YBR199W
YBL032W		YBL027W		YBR181C		YDR153C		YJL009W		YBR201W
YBL036C		YBL029C-A		YBR191W		YDR177W		YJL013C		YBR207W
YBL040C		YBL030C		YBR193C		YDR196C		YJL017W		YBR212W
YBL041W		YBL031W		YBR199W		YDR208W		YJL174W		YBR214W
YBL042C		YBL032W		YBR204C		YDR238C		YJL192C		YBR215W
YBL047C		YBL036C		YBR205W		YDR246W		YJL198W		YBR217W
YBL055C		YBL038W		YBR207W		YDR250C		YJL199C		YBR225W
YBL056W		YBL040C		YBR208C		YDR331W		YJR079W		YBR241C
YBL072C		YBL041W		YBR211C		YDR341C		YJR127C		YBR255C-A
YBL076C		YBL042C		YBR229C		YDR347W		YKL055C		YBR269C
YBL079W		YBL045C		YBR234C		YDR372C		YKL091C		YBR272C
YBL082C		YBL046W		YBR248C		YDR394W		YKL138C		YBR273C
YBL086C		YBL050W		YBR251W		YDR408C		YKR081C		YBR280C
YBL087C		YBL055C		YBR254C		YDR423C		YKR084C		YBR286W
YBL092W		YBL056W		YBR256C		YDR429C		YKR088C		YBR287W
YBL095W		YBL057C		YBR262C		YDR460W		YLL053C		YBR291C
YBL101W-A		YBL067C		YBR263W		YDR486C		YLR008C		YBR302C
YBL101W-B		YBL071W-A		YBR267W		YDR504C		YLR023C		YCL031C
YBL102W		YBL072C		YBR270C		YDR515W		YLR049C		YCL043C
YBL105C		YBL075C		YBR274W		YEL032W		YLR117C		YCL052C
YBL107C		YBL076C		YBR281C		YEL058W		YLR119W		YCR004C
YBL107W-A		YBL087C		YBR282W		YER036C		YLR125W		YCR007C
YBL109W		YBL090W		YBR288C		YER048C		YLR149C-A		YCR008W
YBL111C		YBL091C		YBR290W		YER061C		YLR212C		YCR010C
YBL113C		YBL092W		YBR291C		YER080W		YLR266C		YCR016W
YBR004C		YBL093C		YBR296C		YER091C		YLR403W		YCR018C
YBR010W		YBL099W		YBR297W		YER092W		YLR426W		YCR021C
YBR011C		YBL100C		YCL002C		YER112W		YLR439W		YCR023C
YBR012C		YBL101W-A		YCL004W		YER114C		YML005W		YCR034W
YBR012W-A		YBL101W-B		YCL006C		YER119C		YML022W		YCR069W
YBR012W-B		YBL102W		YCL008C		YER122C		YML025C		YCR073W-A
YBR013C		YBL107C		YCL020W		YER143W		YML111W		YCR076C
YBR014C		YBL107W-A		YCL025C		YER153C		YML113W		YCR077C
YBR015C		YBL108C-A		YCL034W		YER155C		YMR054W		YCR079W
YBR016W		YBL111C		YCL041C		YFL006W		YMR225C		YCR103C
YBR017C		YBL112C		YCL051W		YFL043C		YMR227C		YDL013W
YBR025C		YBL113C		YCL057W		YFR006W		YMR229C		YDL022W
YBR026C		YBR001C		YCL064C		YGL013C		YMR231W		YDL035C
YBR031W		YBR004C		YCR005C		YGL047W		YMR296C		YDL046W
YBR034C		YBR005W		YCR008W		YGL048C		YMR299C		YDL070W
YBR036C		YBR009C		YCR009C		YGL073W		YNL032W		YDL072C
YBR048W		YBR010W		YCR017C		YGL093W		YNL039W		YDL085W
YBR050C		YBR011C		YCR018C-A		YGL171W		YNL076W		YDL086W
YBR056W		YBR012C		YCR030C		YGL178W		YNL081C		YDL089W
YBR058C		YBR012W-A		YCR033W		YGL197W		YNL083W		YDL095W
YBR067C		YBR012W-B		YCR042C		YGR001C		YNL088W		YDL097C
YBR068C		YBR015C		YCR048W		YGR026W		YNL111C		YDL110C
YBR069C		YBR016W		YCR051W		YGR082W		YNL122C		YDL113C
YBR078W		YBR017C		YCR053W		YGR116W		YNL124W		YDL115C
YBR079C		YBR026C		YCR079W		YGR122W		YNL202W		YDL116W
YBR082C		YBR031W		YCR096C		YGR127W		YNL274C		YDL124W
YBR084C-A		YBR035C		YDL001W		YGR130C		YNL280C		YDL126C
YBR084W		YBR043C		YDL005C		YGR155W		YNL317W		YDL129W
YBR086C		YBR048W		YDL013W		YGR159C		YNL325C		YDL140C
YBR094W		YBR052C		YDL014W		YGR168C		YNR015W		YDL147W
YBR095C		YBR053C		YDL020C		YGR186W		YOR048C		YDL149W
YBR103C-A		YBR054W		YDL025C		YGR196C		YOR062C		YDL159W-A
YBR104W		YBR056W		YDL045C		YGR244C		YOR156C		YDL160C
YBR105C		YBR057C		YDL045W-A		YGR250C		YOR158W		YDL178W
YBR106W		YBR058C		YDL047W		YGR284C		YOR223W		YDL203C
YBR108W		YBR058C-A		YDL048C		YHR103W		YOR311C		YDL204W
YBR109C		YBR062C		YDL051W		YHR150W		YOR366W		YDL218W
YBR110W		YBR065C		YDL053C		YHR191C		YPL009C		YDL222C
YBR111C		YBR067C		YDL054C		YIL036W		YPL052W		YDL223C
YBR115C		YBR069C		YDL064W		YIL044C		YPL060W		YDL234C
YBR118W		YBR073W		YDL069C		YIL046W		YPL065W		YDR003W
YBR120C		YBR077C		YDL070W		YIL063C		YPL066W		YDR004W
YBR121C		YBR078W		YDL083C		YIL107C		YPL080C		YDR014W
YBR122C		YBR079C		YDL084W		YIL142W		YPL101W		YDR028C
YBR127C		YBR082C		YDL092W		YIL162W		YPL116W		YDR034W-B
YBR129C		YBR084C-A		YDL120W		YIR016W		YPL128C		YDR039C
YBR143C		YBR085C-A		YDL133C-A		YJL016W		YPL149W		YDR040C
YBR146W		YBR090C		YDL136W		YJL057C		YPL169C		YDR041W
YBR157C		YBR094W		YDL148C		YJL084C		YPL235W		YDR059C
YBR162W-A		YBR101C		YDL149W		YJL091C		YPL239W		YDR070C
YBR171W		YBR103C-A		YDL155W		YJL123C		YPL279C		YDR074W
YBR173C		YBR104W		YDL159W		YJL128C		YPR003C		YDR077W
YBR181C		YBR106W		YDL164C		YJL131C		YPR017C		YDR078C
YBR189W		YBR108W		YDL175C		YJL140W		YPR022C		YDR090C
YBR191W		YBR109C		YDL182W		YJL142C		YPR032W		YDR092W
YBR193C		YBR110W		YDL184C		YJL164C		YPR034W		YDR094W
YBR196C		YBR111C		YDL191W		YJL165C		YPR109W		YDR096W
YBR198C		YBR115C		YDL198C		YJL189W		YPR198W		YDR128W
YBR199W		YBR117C		YDL200C		YJR006W				YDR132C
YBR203W		YBR118W		YDL201W		YJR007W				YDR142C
YBR205W		YBR120C		YDL202W		YJR049C				YDR145W
YBR206W		YBR121C		YDL208W		YJR064W				YDR147W
YBR207W		YBR122C		YDL212W		YJR068W				YDR150W
YBR208C		YBR126C		YDL213C		YJR080C				YDR167W
YBR218C		YBR127C		YDL217C		YJR100C				YDR169C
YBR221C		YBR140C		YDL220C		YKL002W				YDR171W
YBR222C		YBR143C		YDL224C		YKL007W				YDR204W
YBR234C		YBR146W		YDL229W		YKL023W				YDR210W-A
YBR235W		YBR149W		YDL234C		YKL068W				YDR216W
YBR236C		YBR151W		YDL243C		YKL076C				YDR227W
YBR248C		YBR154C		YDR002W		YKL082C				YDR246W
YBR249C		YBR158W		YDR012W		YKL088W				YDR247W
YBR251W		YBR162C		YDR014W		YKL091C				YDR251W
YBR252W		YBR162W-A		YDR016C		YKL099C				YDR255C
YBR253W		YBR167C		YDR019C		YKL113C				YDR256C
YBR254C		YBR171W		YDR023W		YKL145W				YDR262W
YBR255C-A		YBR173C		YDR026C		YKL162C-A				YDR263C
YBR255W		YBR177C		YDR027C		YKL170W				YDR274C
YBR257W		YBR181C		YDR033W		YKL185W				YDR276C
YBR263W		YBR183W		YDR034C-A		YKL193C				YDR277C
YBR265W		YBR189W		YDR034C-C		YKL216W				YDR278C
YBR267W		YBR191W		YDR037W		YKR002W				YDR283C
YBR271W		YBR193C		YDR039C		YKR004C				YDR290W
YBR273C		YBR196C		YDR040C		YKR008W				YDR296W
YBR276C		YBR199W		YDR041W		YKR010C				YDR313C
YBR283C		YBR201W		YDR044W		YKR030W				YDR318W
YBR286W		YBR204C		YDR045C		YKR035W-A				YDR319C
YBR287W		YBR205W		YDR047W		YKR084C				YDR322W
YBR288C		YBR206W		YDR054C		YKR089C				YDR329C
YBR290W		YBR208C		YDR055W		YKR098C				YDR331W
YBR291C		YBR211C		YDR056C		YLL001W				YDR334W
YBR294W		YBR218C		YDR066C		YLL020C				YDR335W
YBR302C		YBR221C		YDR072C		YLL027W				YDR337W
YCL002C		YBR222C		YDR073W		YLL029W				YDR338C
YCL005W		YBR229C		YDR084C		YLR003C				YDR384C
YCL006C		YBR231C		YDR098C		YLR025W				YDR388W
YCL009C		YBR233W-A		YDR098C-B		YLR058C				YDR389W
YCL010C		YBR234C		YDR115W		YLR060W				YDR410C
YCL011C		YBR235W		YDR116C		YLR066W				YDR423C
YCL017C		YBR236C		YDR127W		YLR100W				YDR424C
YCL019W		YBR242W		YDR129C		YLR102C				YDR435C
YCL020W		YBR245C		YDR132C		YLR107W				YDR436W
YCL021W-A		YBR246W		YDR133C		YLR149C-A				YDR460W
YCL025C		YBR248C		YDR134C		YLR153C				YDR462W
YCL028W		YBR249C		YDR162C		YLR166C				YDR464W
YCL030C		YBR251W		YDR168W		YLR168C				YDR480W
YCL034W		YBR252W		YDR170C		YLR169W				YDR481C
YCL038C		YBR253W		YDR173C		YLR190W				YDR486C
YCL043C		YBR254C		YDR174W		YLR196W				YDR498C
YCL051W		YBR255C-A		YDR179C		YLR199C				YDR503C
YCL057W		YBR255W		YDR190C		YLR212C				YDR504C
YCL059C		YBR256C		YDR206W		YLR214W				YDR505C
YCR005C		YBR257W		YDR208W		YLR216C				YDR511W
YCR007C		YBR262C		YDR210W		YLR217W				YDR514C
YCR012W		YBR263W		YDR210W-C		YLR218C				YDR515W
YCR014C		YBR265W		YDR216W		YLR228C				YDR519W
YCR016W		YBR267W		YDR226W		YLR240W				YDR533C
YCR017C		YBR271W		YDR234W		YLR248W				YEL011W
YCR018C-A		YBR272C		YDR237W		YLR278C				YEL012W
YCR019W		YBR273C		YDR246W		YLR294C				YEL030W
YCR021C		YBR274W		YDR247W		YLR326W				YEL059W
YCR024C-A		YBR278W		YDR261W-B		YLR348C				YEL060C
YCR028C-A		YBR281C		YDR263C		YLR363W-A				YER003C
YCR030C		YBR282W		YDR265W		YLR367W				YER024W
YCR034W		YBR283C		YDR266C		YLR380W				YER026C
YCR036W		YBR286W		YDR275W		YLR386W				YER028C
YCR040W		YBR288C		YDR276C		YLR406C				YER029C
YCR046C		YBR291C		YDR277C		YLR412W				YER053C
YCR047C		YBR295W		YDR281C		YLR414C				YER054C
YCR048W		YBR297W		YDR283C		YLR439W				YER068W
YCR051W		YBR298C		YDR292C		YLR440C				YER083C
YCR053W		YBR299W		YDR293C		YML016C				YER096W
YCR061W		YBR301W		YDR297W		YML019W				YER101C
YCR076C		YBR302C		YDR304C		YML099C				YER116C
YCR077C		YCL001W		YDR313C		YML116W-A				YER121W
YCR082W		YCL002C		YDR316W-A		YML117W-A				YER136W
YCR084C		YCL004W		YDR318W		YML130C				YER144C
YCR088W		YCL005W		YDR321W		YMR009W				YER149C
YCR093W		YCL006C		YDR327W		YMR022W				YER182W
YCR095C		YCL008C		YDR338C		YMR024W				YFL004W
YCR103C		YCL009C		YDR349C		YMR026C				YFL014W
YDL001W		YCL010C		YDR352W		YMR030W				YFL016C
YDL005C		YCL011C		YDR353W		YMR054W				YFL041W
YDL007W		YCL019W		YDR354W		YMR072W				YFL043C
YDL012C		YCL020W		YDR364C		YMR110C				YFL046W
YDL014W		YCL021W-A		YDR372C		YMR120C				YFR017C
YDL015C		YCL028W		YDR375C		YMR122C				YGL006W
YDL022W		YCL030C		YDR377W		YMR149W				YGL036W
YDL029W		YCL033C		YDR378C		YMR173W-A				YGL037C
YDL045C		YCL034W		YDR381W		YMR176W				YGL045W
YDL045W-A		YCL035C		YDR382W		YMR185W				YGL047W
YDL047W		YCL038C		YDR392W		YMR186W				YGL048C
YDL048C		YCL040W		YDR397C		YMR192W				YGL080W
YDL051W		YCL041C		YDR399W		YMR193W				YGL091C
YDL055C		YCL043C		YDR423C		YMR212C				YGL115W
YDL061C		YCL051W		YDR429C		YMR220W				YGL130W
YDL064W		YCL052C		YDR433W		YMR226C				YGL139W
YDL066W		YCL057C-A		YDR447C		YMR234W				YGL140C
YDL069C		YCL057W		YDR452W		YMR244C-A				YGL141W
YDL072C		YCL059C		YDR454C		YMR246W				YGL153W
YDL075W		YCL064C		YDR471W		YMR251W				YGL156W
YDL081C		YCR004C		YDR476C		YMR258C				YGL163C
YDL082W		YCR009C		YDR478W		YMR281W				YGL166W
YDL083C		YCR010C		YDR481C		YNL005C				YGL197W
YDL084W		YCR011C		YDR482C		YNL042W				YGL205W
YDL085W		YCR012W		YDR487C		YNL044W				YGL213C
YDL086W		YCR014C		YDR497C		YNL046W				YGL226C-A
YDL088C		YCR018C		YDR500C		YNL051W				YGL227W
YDL089W		YCR018C-A		YDR504C		YNL054W				YGL228W
YDL091C		YCR019W		YDR505C		YNL061W				YGL252C
YDL095W		YCR020C-A		YDR508C		YNL065W				YGL261C
YDL097C		YCR021C		YDR511W		YNL073W				YGR008C
YDL099W		YCR023C		YDR527W		YNL076W				YGR019W
YDL116W		YCR024C-A		YDR536W		YNL087W				YGR028W
YDL125C		YCR026C		YEL026W		YNL091W				YGR032W
YDL126C		YCR027C		YEL035C		YNL103W				YGR033C
YDL128W		YCR028C-A		YEL050C		YNL147W				YGR041W
YDL130W		YCR030C		YEL052W		YNL158W				YGR043C
YDL131W		YCR031C		YEL054C		YNL197C				YGR052W
YDL133C-A		YCR034W		YEL058W		YNL259C				YGR074W
YDL133W		YCR036W		YEL071W		YNL283C				YGR086C
YDL134C		YCR040W		YEL074W		YNL284C				YGR130C
YDL138W		YCR042C		YEL075C		YNR006W				YGR131W
YDL140C		YCR046C		YEL076C-A		YNR017W				YGR132C
YDL143W		YCR047C		YEL076W-C		YNR022C				YGR142W
YDL144C		YCR048W		YER006W		YOL044W				YGR153W
YDL145C		YCR051W		YER009W		YOL045W				YGR169C
YDL148C		YCR053W		YER011W		YOL068C				YGR201C
YDL150W		YCR069W		YER019C-A		YOL072W				YGR202C
YDL154W		YCR071C		YER023W		YOL077C				YGR213C
YDL155W		YCR077C		YER025W		YOL082W				YGR224W
YDL156W		YCR079W		YER031C		YOL100W				YGR225W
YDL157C		YCR082W		YER036C		YOL116W				YGR235C
YDL164C		YCR084C		YER043C		YOL148C				YGR236C
YDL166C		YCR088W		YER044C		YOR015W				YGR237C
YDL168W		YCR093W		YER048W-A		YOR023C				YGR243W
YDL170W		YCR095C		YER049W		YOR027W				YGR248W
YDL171C		YCR103C		YER056C		YOR035C				YGR253C
YDL174C		YCR104W		YER056C-A		YOR036W				YGR268C
YDL182W		YDL004W		YER063W		YOR045W				YGR275W
YDL184C		YDL012C		YER064C		YOR046C				YGR281W
YDL185W		YDL014W		YER071C		YOR048C				YHL002W
YDL186W		YDL015C		YER072W		YOR056C				YHL021C
YDL188C		YDL019C		YER080W		YOR061W				YHL032C
YDL189W		YDL021W		YER091C		YOR067C				YHR012W
YDL190C		YDL022W		YER095W		YOR078W				YHR084W
YDL191W		YDL029W		YER102W		YOR102W				YHR087W
YDL192W		YDL045C		YER104W		YOR106W				YHR095W
YDL193W		YDL045W-A		YER107C		YOR134W				YHR096C
YDL195W		YDL046W		YER110C		YOR150W				YHR097C
YDL198C		YDL047W		YER117W		YOR156C				YHR098C
YDL201W		YDL048C		YER121W		YOR159C				YHR132W-A
YDL207W		YDL049C		YER122C		YOR178C				YHR138C
YDL208W		YDL051W		YER131W		YOR207C				YHR146W
YDL209C		YDL055C		YER138C		YOR227W				YHR150W
YDL212W		YDL061C		YER143W		YOR229W				YHR160C
YDL213C		YDL064W		YER146W		YOR232W				YHR195W
YDL218W		YDL066W		YER148W		YOR245C				YHR198C
YDL220C		YDL069C		YER149C		YOR250C				YHR207C
YDL222C		YDL072C		YER158C		YOR260W				YIL004C
YDL223C		YDL075W		YER159C		YOR265W				YIL005W
YDL224C		YDL078C		YER172C		YOR266W				YIL023C
YDL228C		YDL081C		YER174C		YOR272W				YIL033C
YDL229W		YDL082W		YER186C		YOR283W				YIL036W
YDL230W		YDL083C		YER189W		YOR288C				YIL044C
YDL231C		YDL084W		YFL002W-B		YOR300W				YIL045W
YDL232W		YDL085C-A		YFL006W		YOR304C-A				YIL055C
YDL233W		YDL086W		YFL010C		YOR309C				YIL057C
YDL236W		YDL088C		YFL018C		YOR310C				YIL058W
YDR002W		YDL089W		YFL022C		YOR326W				YIL066C
YDR004W		YDL091C		YFL031W		YOR338W				YIL088C
YDR012W		YDL092W		YFL044C		YOR346W				YIL097W
YDR014W		YDL095W		YFL045C		YOR373W				YIL098C
YDR016C		YDL097C		YFL064C		YPL014W				YIL101C
YDR023W		YDL110C		YFL065C		YPL056C				YIL105C
YDR025W		YDL114W-A		YFL066C		YPL065W				YIL107C
YDR026C		YDL116W		YFR001W		YPL117C				YIL124W
YDR027C		YDL120W		YFR004W		YPL127C				YIL126W
YDR031W		YDL123W		YFR006W		YPL129W				YIL135C
YDR032C		YDL125C		YFR009W		YPL146C				YIL136W
YDR033W		YDL126C		YFR024C-A		YPL152W				YIL144W
YDR034C		YDL128W		YFR031C-A		YPL226W				YIL146C
YDR034C-C		YDL130W		YFR032C-A		YPL230W				YIL154C
YDR034C-D		YDL131W		YFR037C		YPL232W				YIL155C
YDR034W-B		YDL132W		YFR040W		YPL233W				YIL158W
YDR035W		YDL133C-A		YFR048W		YPL259C				YIL160C
YDR036C		YDL133W		YGL008C		YPR002C-A				YIL162W
YDR037W		YDL134C		YGL009C		YPR017C				YIR002C
YDR038C		YDL135C		YGL014W		YPR032W				YIR003W
YDR041W		YDL136W		YGL019W		YPR090W				YIR006C
YDR045C		YDL137W		YGL026C		YPR143W				YIR016W
YDR047W		YDL138W		YGL030W		YPR145W				YIR023W
YDR050C		YDL142C		YGL031C		YPR148C				YIR038C
YDR051C		YDL144C		YGL043W		YPR166C				YIR040C
YDR054C		YDL148C		YGL048C		YPR178W				YIR041W
YDR055W		YDL150W		YGL054C		YPR182W				YJL003W
YDR060W		YDL153C		YGL056C		YPR198W				YJL012C-A
YDR062W		YDL154W		YGL062W						YJL018W
YDR063W		YDL155W		YGL070C						YJL029C
YDR064W		YDL156W		YGL076C						YJL034W
YDR066C		YDL157C		YGL077C						YJL036W
YDR071C		YDL159W		YGL078C						YJL054W
YDR084C		YDL161W		YGL090W						YJL055W
YDR086C		YDL164C		YGL099W						YJL057C
YDR099W		YDL165W		YGL103W						YJL065C
YDR115W		YDL166C		YGL105W						YJL131C
YDR120C		YDL168W		YGL106W						YJL141C
YDR127W		YDL171C		YGL115W						YJL142C
YDR129C		YDL174C		YGL122C						YJL144W
YDR133C		YDL175C		YGL123W						YJL153C
YDR134C		YDL177C		YGL126W						YJL155C
YDR135C		YDL178W		YGL135W						YJL161W
YDR140W		YDL182W		YGL147C						YJL163C
YDR142C		YDL184C		YGL148W						YJL164C
YDR153C		YDL185W		YGL153W						YJL172W
YDR154C		YDL186W		YGL166W						YJL184W
YDR155C		YDL188C		YGL178W						YJL185C
YDR158W		YDL190C		YGL186C						YJL199C
YDR162C		YDL191W		YGL193C						YJR002W
YDR170W-A		YDL192W		YGL199C						YJR008W
YDR171W		YDL193W		YGL200C						YJR045C
YDR172W		YDL195W		YGL208W						YJR062C
YDR174W		YDL200C		YGL245W						YJR091C
YDR179C		YDL201W		YGR019W						YJR122W
YDR182W		YDL202W		YGR024C						YJR149W
YDR188W		YDL203C		YGR025W						YJR155W
YDR190C		YDL205C		YGR027C						YJR156C
YDR206W		YDL207W		YGR027W-B						YJR161C
YDR210C-C		YDL208W		YGR029W						YKL002W
YDR210C-D		YDL209C		YGR034W						YKL026C
YDR210W		YDL212W		YGR037C						YKL036C
YDR210W-A		YDL213C		YGR038W						YKL037W
YDR210W-B		YDL217C		YGR063C						YKL044W
YDR210W-C		YDL219W		YGR068C						YKL054C
YDR210W-D		YDL220C		YGR073C						YKL059C
YDR212W		YDL224C		YGR077C						YKL064W
YDR214W		YDL225W		YGR079W						YKL065C
YDR224C		YDL228C		YGR085C						YKL076C
YDR225W		YDL229W		YGR095C						YKL101W
YDR226W		YDL230W		YGR097W						YKL107W
YDR227W		YDL231C		YGR103W						YKL117W
YDR233C		YDL232W		YGR106C						YKL133C
YDR234W		YDL236W		YGR118W						YKL138C
YDR236C		YDL237W		YGR119C						YKL142W
YDR237W		YDL243C		YGR148C						YKL157W
YDR238C		YDL247W-A		YGR150C						YKL175W
YDR250C		YDL248W		YGR155W						YKL186C
YDR251W		YDR002W		YGR157W						YKL187C
YDR252W		YDR003W		YGR159C						YKL193C
YDR261C		YDR006C		YGR161C-D						YKL202W
YDR261C-C		YDR007W		YGR161W-A						YKR009C
YDR261C-D		YDR011W		YGR164W						YKR014C
YDR261W-A		YDR012W		YGR170W						YKR018C
YDR261W-B		YDR016C		YGR185C						YKR031C
YDR263C		YDR019C		YGR187C						YKR035C
YDR270W		YDR022C		YGR191W						YKR035W-A
YDR271C		YDR025W		YGR198W						YKR046C
YDR272W		YDR026C		YGR199W						YKR047W
YDR273W		YDR027C		YGR206W						YKR055W
YDR274C		YDR031W		YGR216C						YKR076W
YDR275W		YDR032C		YGR218W						YKR081C
YDR281C		YDR033W		YGR221C						YKR089C
YDR284C		YDR034C		YGR232W						YLL010C
YDR292C		YDR034C-A		YGR233C						YLL019C
YDR293C		YDR034C-C		YGR234W						YLL020C
YDR294C		YDR034C-D		YGR239C						YLL022C
YDR296W		YDR035W		YGR240C						YLL023C
YDR297W		YDR036C		YGR250C						YLL026W
YDR304C		YDR037W		YGR255C						YLL036C
YDR305C		YDR038C		YGR260W						YLR001C
YDR306C		YDR039C		YGR268C						YLR024C
YDR316W-A		YDR041W		YGR284C						YLR027C
YDR316W-B		YDR044W		YGR294W						YLR044C
YDR320C		YDR045C		YGR295C						YLR046C
YDR320C-A		YDR046C		YGR296W						YLR079W
YDR321W		YDR047W		YHL001W						YLR080W
YDR326C		YDR050C		YHL004W						YLR081W
YDR327W		YDR051C		YHL008C						YLR093C
YDR328C		YDR056C		YHL011C						YLR109W
YDR329C		YDR060W		YHL025W						YLR113W
YDR330W		YDR062W		YHL033C						YLR116W
YDR331W		YDR064W		YHL034C						YLR117C
YDR338C		YDR066C		YHL050C						YLR118C
YDR341C		YDR068W		YHR001W						YLR134W
YDR342C		YDR071C		YHR005C-A						YLR135W
YDR343C		YDR072C		YHR006W						YLR144C
YDR345C		YDR074W		YHR009C						YLR148W
YDR346C		YDR079C-A		YHR010W						YLR149C
YDR349C		YDR079W		YHR018C						YLR162W
YDR350C		YDR084C		YHR020W						YLR164W
YDR351W		YDR086C		YHR021C						YLR178C
YDR352W		YDR092W		YHR025W						YLR179C
YDR353W		YDR098C		YHR028C						YLR181C
YDR354W		YDR098C-B		YHR030C						YLR188W
YDR356W		YDR099W		YHR037W						YLR189C
YDR357C		YDR100W		YHR044C						YLR201C
YDR358W		YDR115W		YHR053C						YLR203C
YDR361C		YDR116C		YHR055C						YLR212C
YDR364C		YDR120C		YHR056C						YLR217W
YDR365W-A		YDR128W		YHR057C						YLR219W
YDR365W-B		YDR133C		YHR071W						YLR250W
YDR366C		YDR134C		YHR072W						YLR253W
YDR367W		YDR139C		YHR072W-A						YLR257W
YDR368W		YDR140W		YHR081W						YLR259C
YDR372C		YDR142C		YHR083W						YLR270W
YDR375C		YDR153C		YHR106W						YLR284C
YDR376W		YDR154C		YHR107C						YLR309C
YDR378C		YDR155C		YHR108W						YLR312C
YDR379C-A		YDR158W		YHR115C						YLR327C
YDR381C-A		YDR162C		YHR130C						YLR328W
YDR382W		YDR170C		YHR134W						YLR330W
YDR384C		YDR170W-A		YHR136C						YLR345W
YDR385W		YDR171W		YHR141C						YLR347C
YDR388W		YDR173C		YHR143W						YLR348C
YDR389W		YDR174W		YHR143W-A						YLR350W
YDR390C		YDR175C		YHR146W						YLR351C
YDR391C		YDR177W		YHR160C						YLR356W
YDR392W		YDR178W		YHR162W						YLR378C
YDR397C		YDR182W		YHR179W						YLR380W
YDR399W		YDR188W		YHR195W						YLR464W
YDR408C		YDR190C		YHR198C						YML004C
YDR411C		YDR196C		YHR199C						YML049C
YDR412W		YDR202C		YHR203C						YML051W
YDR418W		YDR204W		YHR207C						YML068W
YDR424C		YDR206W		YHR214C-B						YML085C
YDR427W		YDR208W		YHR214C-C						YML092C
YDR433W		YDR210C-D		YHR218W						YML100W
YDR434W		YDR210W		YHR219W						YML116W-A
YDR435C		YDR210W-A		YIL004C						YML117W
YDR441C		YDR210W-B		YIL005W						YML117W-A
YDR447C		YDR210W-D		YIL008W						YML128C
YDR450W		YDR212W		YIL014C-A						YMR005W
YDR452W		YDR214W		YIL014W						YMR029C
YDR454C		YDR224C		YIL035C						YMR031C
YDR456W		YDR225W		YIL036W						YMR040W
YDR471W		YDR226W		YIL046W						YMR091C
YDR476C		YDR231C		YIL047C						YMR098C
YDR478W		YDR233C		YIL048W						YMR107W
YDR483W		YDR234W		YIL052C						YMR114C
YDR487C		YDR236C		YIL053W						YMR119W
YDR492W		YDR237W		YIL069C						YMR136W
YDR497C		YDR238C		YIL078W						YMR137C
YDR500C		YDR251W		YIL082W-A						YMR164C
YDR503C		YDR252W		YIL098C						YMR165C
YDR508C		YDR261C		YIL105C						YMR169C
YDR510W		YDR261C-D		YIL116W						YMR170C
YDR514C		YDR261W-A		YIL125W						YMR174C
YDR516C		YDR261W-B		YIL133C						YMR175W
YDR517W		YDR264C		YIL135C						YMR179W
YDR519W		YDR266C		YIL142W						YMR186W
YDR527W		YDR270W		YIL144W						YMR187C
YDR536W		YDR276C		YIL146C						YMR188C
YDR542W		YDR278C		YIL147C						YMR190C
YDR545W		YDR280W		YIL148W						YMR191W
YEL002C		YDR281C		YIL151C						YMR193C-A
YEL008W		YDR284C		YIL167W						YMR196W
YEL009C		YDR288W		YIR001C						YMR201C
YEL013W		YDR290W		YIR010W						YMR206W
YEL017C-A		YDR291W		YIR011C						YMR208W
YEL020W-A		YDR294C		YIR022W						YMR215W
YEL026W		YDR296W		YIR026C						YMR246W
YEL027W		YDR297W		YIR034C						YMR250W
YEL031W		YDR298C		YIR035C						YMR255W
YEL032W		YDR304C		YJL009W						YMR272C
YEL034W		YDR305C		YJL012C						YMR274C
YEL035C		YDR316W-A		YJL033W						YMR278W
YEL036C		YDR316W-B		YJL039C						YMR280C
YEL037C		YDR319C		YJL042W						YMR281W
YEL038W		YDR320C		YJL062W-A						YMR292W
YEL046C		YDR320C-A		YJL065C						YMR297W
YEL050C		YDR321W		YJL101C						YMR302C
YEL051W		YDR322C-A		YJL103C						YMR303C
YEL052W		YDR322W		YJL122W						YMR304W
YEL054C		YDR326C		YJL130C						YMR311C
YEL056W		YDR327W		YJL131C						YMR312W
YEL058W		YDR328C		YJL136C						YMR322C
YEL059W		YDR330W		YJL140W						YNL006W
YEL065W		YDR333C		YJL141C						YNL007C
YEL071W		YDR337W		YJL158C						YNL008C
YEL075C		YDR338C		YJL171C						YNL014W
YEL075W-A		YDR339C		YJL184W						YNL020C
YEL076C		YDR341C		YJL192C						YNL035C
YEL076C-A		YDR342C		YJL198W						YNL051W
YEL076W-C		YDR343C		YJL217W						YNL053W
YEL077C		YDR345C		YJL221C						YNL074C
YER001W		YDR346C		YJL225C						YNL076W
YER002W		YDR347W		YJR012C						YNL077W
YER003C		YDR349C		YJR015W						YNL086W
YER007C-A		YDR350C		YJR025C						YNL088W
YER007W		YDR352W		YJR027W						YNL093W
YER009W		YDR353W		YJR034W						YNL098C
YER010C		YDR354W		YJR048W						YNL100W
YER011W		YDR357C		YJR064W						YNL115C
YER012W		YDR358W		YJR078W						YNL116W
YER015W		YDR361C		YJR080C						YNL121C
YER017C		YDR363W-A		YJR086W						YNL128W
YER019C-A		YDR364C		YJR094W-A						YNL131W
YER020W		YDR365W-A		YJR103W						YNL133C
YER021W		YDR365W-B		YJR105W						YNL160W
YER023W		YDR366C		YJR118C						YNL162W-A
YER025W		YDR367W		YJR123W						YNL173C
YER026C		YDR368W		YJR145C						YNL181W
YER028C		YDR372C		YJR161C						YNL183C
YER029C		YDR373W		YKL003C						YNL192W
YER031C		YDR375C		YKL004W						YNL194C
YER036C		YDR376W		YKL006W						YNL195C
YER042W		YDR377W		YKL007W						YNL197C
YER043C		YDR378C		YKL016C						YNL200C
YER044C		YDR381C-A		YKL017C						YNL202W
YER046W		YDR381W		YKL019W						YNL213C
YER048C		YDR382W		YKL020C						YNL219C
YER049W		YDR385W		YKL021C						YNL223W
YER051W		YDR388W		YKL022C						YNL229C
YER055C		YDR389W		YKL027W						YNL231C
YER056C		YDR390C		YKL029C						YNL247W
YER056C-A		YDR391C		YKL031W						YNL259C
YER057C		YDR392W		YKL044W						YNL274C
YER061C		YDR394W		YKL045W						YNL278W
YER062C		YDR397C		YKL051W						YNL283C
YER063W		YDR408C		YKL056C						YNL284C-A
YER064C		YDR410C		YKL057C						YNL294C
YER071C		YDR411C		YKL058W						YNL297C
YER072W		YDR412W		YKL059C						YNL303W
YER074W		YDR418W		YKL062W						YNL305C
YER080W		YDR423C		YKL064W						YNL306W
YER082C		YDR427W		YKL069W						YNL317W
YER083C		YDR434W		YKL070W						YNL321W
YER086W		YDR435C		YKL073W						YNL322C
YER087C-A		YDR441C		YKL077W						YNL330C
YER088C		YDR447C		YKL078W						YNR002C
YER090W		YDR450W		YKL082C						YNR006W
YER091C		YDR452W		YKL096W						YNR007C
YER092W		YDR453C		YKL097C						YNR010W
YER095W		YDR454C		YKL106C-A						YNR019W
YER096W		YDR456W		YKL109W						YNR034W
YER099C		YDR457W		YKL110C						YNR049C
YER102W		YDR462W		YKL122C						YOL010W
YER103W		YDR466W		YKL126W						YOL025W
YER104W		YDR471W		YKL133C						YOL032W
YER105C		YDR476C		YKL139W						YOL036W
YER107C		YDR478W		YKL155C						YOL048C
YER110C		YDR481C		YKL156W						YOL049W
YER112W		YDR483W		YKL157W						YOL052C-A
YER114C		YDR486C		YKL170W						YOL053W
YER117W		YDR487C		YKL174C						YOL065C
YER120W		YDR492W		YKL176C						YOL072W
YER122C		YDR497C		YKL180W						YOL084W
YER125W		YDR498C		YKL181W						YOL087C
YER127W		YDR500C		YKL212W						YOL098C
YER131W		YDR503C		YKL216W						YOL100W
YER133W		YDR508C		YKR002W						YOL116W
YER136W		YDR510W		YKR006C						YOL142W
YER137C-A		YDR513W		YKR007W						YOR001W
YER138C		YDR514C		YKR008W						YOR002W
YER138W-A		YDR517W		YKR013W						YOR014W
YER139C		YDR519W		YKR016W						YOR027W
YER141W		YDR527W		YKR025W						YOR031W
YER144C		YDR530C		YKR030W						YOR036W
YER145C		YDR531W		YKR038C						YOR039W
YER148W		YDR533C		YKR042W						YOR042W
YER149C		YDR542W		YKR043C						YOR044W
YER151C		YDR545W		YKR057W						YOR045W
YER152C		YEL002C		YKR059W						YOR056C
YER153C		YEL008W		YKR065C						YOR057W
YER154W		YEL009C		YKR066C						YOR104W
YER155C		YEL017C-A		YKR068C						YOR105W
YER158C		YEL020W-A		YKR070W						YOR109W
YER159C-A		YEL026W		YKR071C						YOR111W
YER160C		YEL027W		YKR075C						YOR113W
YER161C		YEL031W		YKR080W						YOR123C
YER165W		YEL032W		YKR088C						YOR126C
YER166W		YEL034W		YKR089C						YOR127W
YER167W		YEL035C		YKR094C						YOR129C
YER171W		YEL036C		YKR098C						YOR141C
YER172C		YEL038W		YLL009C						YOR165W
YER177W		YEL046C		YLL011W						YOR171C
YER180C		YEL050C		YLL036C						YOR173W
YER182W		YEL051W		YLL045C						YOR175C
YER190W		YEL052W		YLL047W						YOR179C
YFL002W-A		YEL054C		YLL053C						YOR186W
YFL002W-B		YEL056W		YLL056C						YOR191W
YFL004W		YEL058W		YLL064C						YOR194C
YFL005W		YEL059W		YLL066C						YOR195W
YFL009W		YEL071W		YLR001C						YOR208W
YFL010C		YEL074W		YLR008C						YOR211C
YFL012W-A		YEL075C		YLR009W						YOR215C
YFL022C		YEL075W-A		YLR017W						YOR219C
YFL029C		YEL076C		YLR029C						YOR220W
YFL037W		YEL076C-A		YLR049C						YOR221C
YFL039C		YEL076W-C		YLR055C						YOR227W
YFL041W		YEL077C		YLR061W						YOR231W
YFL043C		YER001W		YLR065C						YOR241W
YFL045C		YER003C		YLR067C						YOR244W
YFL062W		YER006W		YLR072W						YOR245C
YFL066C		YER007C-A		YLR078C						YOR257W
YFR003C		YER007W		YLR097C						YOR277C
YFR009W		YER009W		YLR099W-A						YOR288C
YFR010W		YER010C		YLR102C						YOR291W
YFR014C		YER011W		YLR104W						YOR298C-A
YFR015C		YER012W		YLR113W						YOR298W
YFR024C		YER017C		YLR120C						YOR300W
YFR024C-A		YER019C-A		YLR138W						YOR305W
YFR031C-A		YER021W		YLR142W						YOR317W
YFR032C-A		YER023W		YLR152C						YOR327C
YFR034C		YER025W		YLR153C						YOR329C
YFR036W		YER026C		YLR159W						YOR349W
YFR037C		YER028C		YLR167W						YOR352W
YFR044C		YER029C		YLR169W						YOR366W
YFR047C		YER030W		YLR172C						YOR374W
YFR050C		YER031C		YLR177W						YOR377W
YFR052W		YER036C		YLR180W						YOR386W
YFR053C		YER042W		YLR191W						YOR391C
YGL001C		YER043C		YLR192C						YPL001W
YGL005C		YER044C		YLR197W						YPL004C
YGL008C		YER046W		YLR203C						YPL006W
YGL009C		YER047C		YLR208W						YPL007C
YGL014W		YER048C		YLR209C						YPL013C
YGL020C		YER048W-A		YLR244C						YPL014W
YGL022W		YER050C		YLR249W						YPL033C
YGL026C		YER051W		YLR253W						YPL040C
YGL029W		YER053C		YLR257W						YPL055C
YGL030W		YER056C		YLR266C						YPL056C
YGL031C		YER056C-A		YLR268W						YPL066W
YGL035C		YER057C		YLR276C						YPL070W
YGL040C		YER061C		YLR285W						YPL087W
YGL043W		YER062C		YLR287C-A						YPL092W
YGL051W		YER063W		YLR293C						YPL098C
YGL053W		YER064C		YLR295C						YPL099C
YGL054C		YER067W		YLR300W						YPL100W
YGL055W		YER068W		YLR301W						YPL116W
YGL067W		YER069W		YLR307W						YPL119C
YGL068W		YER071C		YLR310C						YPL122C
YGL070C		YER072W		YLR311C						YPL127C
YGL076C		YER074W		YLR323C						YPL133C
YGL077C		YER080W		YLR324W						YPL137C
YGL078C		YER081W		YLR328W						YPL138C
YGL084C		YER083C		YLR342W						YPL141C
YGL087C		YER086W		YLR344W						YPL147W
YGL088W		YER087C-A		YLR355C						YPL151C
YGL090W		YER090W		YLR367W						YPL154C
YGL092W		YER091C		YLR380W						YPL162C
YGL099W		YER092W		YLR388W						YPL164C
YGL103W		YER094C		YLR394W						YPL176C
YGL105W		YER099C		YLR399C						YPL184C
YGL106W		YER100W		YLR404W						YPL186C
YGL114W		YER102W		YLR410W						YPL188W
YGL115W		YER103W		YLR410W-B						YPL201C
YGL117W		YER105C		YLR412W						YPL203W
YGL121C		YER107C		YLR414C						YPL205C
YGL122C		YER110C		YLR420W						YPL213W
YGL123W		YER112W		YLR437C						YPL217C
YGL124C		YER115C		YLR440C						YPL219W
YGL126W		YER117W		YLR441C						YPL222W
YGL135W		YER120W		YLR442C						YPL223C
YGL136C		YER122C		YLR448W						YPL229W
YGL137W		YER124C		YLR461W						YPL230W
YGL139W		YER125W		YLR462W						YPL233W
YGL140C		YER127W		YLR464W						YPL265W
YGL141W		YER131W		YLR466W						YPR001W
YGL146C		YER133W		YLR467W						YPR005C
YGL147C		YER136W		YML009C						YPR006C
YGL148W		YER137C-A		YML013W						YPR008W
YGL149W		YER138C		YML016C						YPR017C
YGL159W		YER138W-A		YML024W						YPR022C
YGL161C		YER141W		YML025C						YPR026W
YGL169W		YER145C		YML026C						YPR032W
YGL171W		YER146W		YML034C-A						YPR037C
YGL172W		YER148W		YML039W						YPR040W
YGL173C		YER149C		YML043C						YPR075C
YGL178W		YER150W		YML045W						YPR086W
YGL186C		YER152C		YML055W						YPR101W
YGL189C		YER153C		YML056C						YPR104C
YGL190C		YER154W		YML057W						YPR128C
YGL196W		YER155C		YML064C						YPR149W
YGL197W		YER158C		YML072C						YPR151C
YGL198W		YER160C		YML073C						YPR154W
YGL200C		YER165W		YML075C						YPR155C
YGL205W		YER171W		YML081C-A						YPR161C
YGL207W		YER172C		YML081W						YPR165W
YGL208W		YER173W		YML088W						YPR172W
YGL210W		YER174C		YML093W						YPR190C
YGL211W		YER177W		YML117W						YPR198W
YGL213C		YER178W		YML120C						YPR199C
YGL215W		YER180C		YML121W
YGL221C		YER186C		YML123C
YGL225W		YER189W		YML126C
YGL226C-A		YER190W		YML130C
YGL228W		YFL002W-A		YML131W
YGL231C		YFL002W-B		YML133C
YGL232W		YFL005W		YMR011W
YGL234W		YFL009W		YMR015C
YGL245W		YFL010C		YMR024W
YGR001C		YFL013C		YMR040W
YGR003W		YFL018C		YMR041C
YGR020C		YFL021W		YMR052W
YGR024C		YFL029C		YMR071C
YGR025W		YFL031W		YMR089C
YGR027C		YFL037W		YMR091C
YGR027W-A		YFL038C		YMR120C
YGR027W-B		YFL039C		YMR121C
YGR034W		YFL045C		YMR122C
YGR037C		YFL046W		YMR122W-A
YGR038C-A		YFL057C		YMR142C
YGR038C-B		YFL062W		YMR145C
YGR038W		YFL063W		YMR152W
YGR041W		YFL064C		YMR153W
YGR052W		YFL065C		YMR158W-A
YGR060W		YFL067W		YMR163C
YGR061C		YFR001W		YMR179W
YGR063C		YFR003C		YMR192W
YGR070W		YFR004W		YMR194W
YGR073C		YFR006W		YMR195W
YGR074W		YFR009W		YMR205C
YGR077C		YFR010W		YMR212C
YGR078C		YFR014C		YMR217W
YGR079W		YFR015C		YMR219W
YGR082W		YFR024C		YMR231W
YGR083C		YFR024C-A		YMR234W
YGR085C		YFR031C-A		YMR238W
YGR087C		YFR032C-A		YMR241W
YGR095C		YFR034C		YMR242C
YGR097W		YFR036W		YMR243C
YGR101W		YFR037C		YMR251W-A
YGR103W		YFR042W		YMR252C
YGR105W		YFR044C		YMR253C
YGR106C		YFR047C		YMR260C
YGR122C-A		YFR048W		YMR291W
YGR122W		YFR049W		YMR299C
YGR124W		YFR050C		YMR300C
YGR128C		YFR052W		YMR308C
YGR129W		YFR053C		YMR312W
YGR131W		YGL001C		YMR318C
YGR135W		YGL002W		YMR319C
YGR136W		YGL005C		YNL002C
YGR138C		YGL008C		YNL010W
YGR141W		YGL009C		YNL016W
YGR144W		YGL011C		YNL023C
YGR145W		YGL013C		YNL030W
YGR148C		YGL018C		YNL036W
YGR149W		YGL019W		YNL052W
YGR150C		YGL020C		YNL054W
YGR155W		YGL022W		YNL054W-A
YGR156W		YGL026C		YNL056W
YGR157W		YGL030W		YNL061W
YGR158C		YGL031C		YNL063W
YGR159C		YGL036W		YNL065W
YGR160W		YGL037C		YNL067W
YGR161C-C		YGL038C		YNL069C
YGR161C-D		YGL040C		YNL074C
YGR161W-A		YGL043W		YNL075W
YGR161W-B		YGL044C		YNL076W
YGR162W		YGL047W		YNL079C
YGR163W		YGL048C		YNL085W
YGR164W		YGL051W		YNL087W
YGR167W		YGL053W		YNL090W
YGR168C		YGL054C		YNL094W
YGR170W		YGL055W		YNL096C
YGR172C		YGL058W		YNL103W
YGR173W		YGL067W		YNL106C
YGR174C		YGL068W		YNL110C
YGR178C		YGL070C		YNL121C
YGR180C		YGL073W		YNL124W
YGR181W		YGL076C		YNL141W
YGR182C		YGL077C		YNL142W
YGR184C		YGL078C		YNL151C
YGR185C		YGL079W		YNL152W
YGR187C		YGL080W		YNL153C
YGR189C		YGL084C		YNL162W
YGR191W		YGL087C		YNL163C
YGR192C		YGL088W		YNL164C
YGR193C		YGL091C		YNL176C
YGR196C		YGL092W		YNL177C
YGR198W		YGL095C		YNL183C
YGR199W		YGL099W		YNL189W
YGR200C		YGL103W		YNL192W
YGR202C		YGL105W		YNL209W
YGR204W		YGL106W		YNL211C
YGR206W		YGL114W		YNL212W
YGR208W		YGL115W		YNL220W
YGR210C		YGL122C		YNL229C
YGR211W		YGL123W		YNL232W
YGR214W		YGL124C		YNL243W
YGR216C		YGL126W		YNL244C
YGR218W		YGL130W		YNL247W
YGR220C		YGL135W		YNL251C
YGR222W		YGL136C		YNL255C
YGR233C		YGL137W		YNL261W
YGR234W		YGL140C		YNL268W
YGR240C		YGL146C		YNL284C-A
YGR242W		YGL147C		YNL286W
YGR246C		YGL148W		YNL290W
YGR254W		YGL149W		YNL297C
YGR255C		YGL153W		YNL302C
YGR256W		YGL159W		YNL304W
YGR260W		YGL161C		YNL325C
YGR267C		YGL169W		YNL331C
YGR274C		YGL171W		YNL336W
YGR275W		YGL172W		YNL339C
YGR276C		YGL173C		YNR002C
YGR279C		YGL178W		YNR007C
YGR281W		YGL185C		YNR014W
YGR282C		YGL186C		YNR015W
YGR284C		YGL187C		YNR016C
YGR285C		YGL188C		YNR018W
YGR295C		YGL189C		YNR021W
YGR296W		YGL190C		YNR076W
YHL001W		YGL196W		YOL005C
YHL002W		YGL198W		YOL011W
YHL004W		YGL199C		YOL012C
YHL008C		YGL200C		YOL038W
YHL011C		YGL207W		YOL039W
YHL015W		YGL208W		YOL040C
YHL020C		YGL211W		YOL058W
YHL021C		YGL213C		YOL060C
YHL027W		YGL220W		YOL073C
YHL031C		YGL221C		YOL077C
YHL032C		YGL225W		YOL081W
YHL033C		YGL226C-A		YOL092W
YHL034C		YGL227W		YOL103W
YHL042W		YGL231C		YOL116W
YHL048W		YGL234W		YOL121C
YHL050C		YGL244W		YOL126C
YHR005C-A		YGL245W		YOL127W
YHR006W		YGL252C		YOL130W
YHR007C		YGL261C		YOL139C
YHR010W		YGR001C		YOL140W
YHR012W		YGR003W		YOL142W
YHR017W		YGR007W		YOR001W
YHR018C		YGR008C		YOR021C
YHR019C		YGR019W		YOR039W
YHR020W		YGR020C		YOR040W
YHR021C		YGR024C		YOR043W
YHR025W		YGR025W		YOR045W
YHR026W		YGR026W		YOR063W
YHR027C		YGR027C		YOR065W
YHR030C		YGR027W-A		YOR072W
YHR037W		YGR027W-B		YOR075W
YHR039C-A		YGR028W		YOR078W
YHR040W		YGR034W		YOR080W
YHR042W		YGR037C		YOR091W
YHR043C		YGR038C-A		YOR094W
YHR044C		YGR038C-B		YOR095C
YHR052W		YGR038W		YOR096W
YHR053C		YGR041W		YOR100C
YHR055C		YGR044C		YOR101W
YHR056C		YGR045C		YOR102W
YHR064C		YGR048W		YOR116C
YHR065C		YGR061C		YOR117W
YHR072W-A		YGR063C		YOR121C
YHR074W		YGR070W		YOR124C
YHR083W		YGR073C		YOR125C
YHR088W		YGR074W		YOR126C
YHR089C		YGR077C		YOR128C
YHR091C		YGR078C		YOR136W
YHR092C		YGR079W		YOR137C
YHR106W		YGR080W		YOR144C
YHR107C		YGR083C		YOR145C
YHR108W		YGR085C		YOR146W
YHR112C		YGR086C		YOR150W
YHR113W		YGR087C		YOR153W
YHR117W		YGR088W		YOR154W
YHR118C		YGR089W		YOR167C
YHR130C		YGR094W		YOR168W
YHR132C		YGR095C		YOR171C
YHR134W		YGR097W		YOR182C
YHR135C		YGR101W		YOR191W
YHR136C		YGR103W		YOR198C
YHR137W		YGR105W		YOR210W
YHR139C		YGR106C		YOR219C
YHR141C		YGR109W-B		YOR220W
YHR143W		YGR111W		YOR232W
YHR143W-A		YGR116W		YOR233W
YHR150W		YGR118W		YOR244W
YHR156C		YGR119C		YOR246C
YHR160C		YGR122C-A		YOR251C
YHR162W		YGR122W		YOR257W
YHR170W		YGR127W		YOR262W
YHR174W		YGR129W		YOR265W
YHR175W		YGR131W		YOR276W
YHR179W		YGR132C		YOR277C
YHR181W		YGR135W		YOR283W
YHR188C		YGR136W		YOR286W
YHR190W		YGR138C		YOR291W
YHR193C		YGR141W		YOR292C
YHR195W		YGR142W		YOR293W
YHR203C		YGR146C		YOR294W
YHR205W		YGR147C		YOR303W
YHR207C		YGR148C		YOR304C-A
YHR208W		YGR149W		YOR315W
YHR214C-B		YGR150C		YOR317W
YHR214C-C		YGR155W		YOR324C
YHR214W-A		YGR156W		YOR328W
YHR217C		YGR157W		YOR336W
YHR218W		YGR158C		YOR338W
YHR219W		YGR159C		YOR339C
YIL003W		YGR160W		YOR344C
YIL004C		YGR161C-C		YOR348C
YIL009W		YGR161C-D		YOR350C
YIL014W		YGR161W-A		YOR354C
YIL018W		YGR161W-B		YOR357C
YIL022W		YGR162W		YOR360C
YIL023C		YGR163W		YOR368W
YIL027C		YGR164W		YOR369C
YIL030C		YGR167W		YOR370C
YIL034C		YGR170W		YOR373W
YIL035C		YGR172C		YOR375C
YIL038C		YGR173W		YOR381W
YIL039W		YGR175C		YOR394W
YIL040W		YGR178C		YPL010W
YIL041W		YGR180C		YPL022W
YIL043C		YGR181W		YPL023C
YIL044C		YGR182C		YPL024W
YIL046W		YGR184C		YPL026C
YIL050W		YGR185C		YPL035C
YIL052C		YGR186W		YPL039W
YIL053W		YGR187C		YPL042C
YIL055C		YGR189C		YPL043W
YIL056W		YGR192C		YPL049C
YIL058W		YGR193C		YPL057C
YIL062C		YGR197C		YPL059W
YIL069C		YGR198W		YPL061W
YIL070C		YGR199W		YPL071C
YIL075C		YGR200C		YPL079W
YIL076W		YGR202C		YPL081W
YIL077C		YGR204W		YPL088W
YIL078W		YGR206W		YPL090C
YIL080W		YGR207C		YPL091W
YIL082W-A		YGR208W		YPL096C-A
YIL083C		YGR209C		YPL111W
YIL088C		YGR210C		YPL117C
YIL108W		YGR211W		YPL121C
YIL109C		YGR214W		YPL126W
YIL115C		YGR215W		YPL128C
YIL116W		YGR218W		YPL129W
YIL123W		YGR221C		YPL134C
YIL124W		YGR222W		YPL135W
YIL127C		YGR225W		YPL143W
YIL133C		YGR230W		YPL149W
YIL142W		YGR231C		YPL156C
YIL148W		YGR232W		YPL162C
YIL149C		YGR233C		YPL171C
YIL150C		YGR234W		YPL177C
YIL158W		YGR235C		YPL178W
YIL169C		YGR239C		YPL183W-A
YIL170W		YGR240C		YPL187W
YIL175W		YGR244C		YPL195W
YIL177C		YGR245C		YPL198W
YIR001C		YGR246C		YPL200W
YIR006C		YGR248W		YPL201C
YIR010W		YGR253C		YPL202C
YIR012W		YGR254W		YPL204W
YIR022W		YGR255C		YPL207W
YIR026C		YGR256W		YPL220W
YIR034C		YGR257C		YPL221W
YIR035C		YGR260W		YPL232W
YIR036C		YGR267C		YPL234C
YIR038C		YGR271C-A		YPL236C
YJL001W		YGR275W		YPL237W
YJL002C		YGR276C		YPL239W
YJL003W		YGR278W		YPL246C
YJL012C		YGR279C		YPL257W-A
YJL012C-A		YGR282C		YPL264C
YJL014W		YGR285C		YPL274W
YJL018W		YGR294W		YPL278C
YJL020C		YGR295C		YPR006C
YJL021C		YGR296W		YPR009W
YJL023C		YHL001W		YPR010C
YJL026W		YHL002W		YPR020W
YJL033W		YHL004W		YPR023C
YJL039C		YHL011C		YPR033C
YJL041W		YHL015W		YPR034W
YJL044C		YHL021C		YPR035W
YJL046W		YHL025W		YPR041W
YJL052W		YHL027W		YPR043W
YJL053W		YHL031C		YPR063C
YJL054W		YHL033C		YPR065W
YJL055W		YHL034C		YPR069C
YJL061W		YHL042W		YPR086W
YJL062W-A		YHL046C		YPR101W
YJL065C		YHL047C		YPR102C
YJL068C		YHL048W		YPR120C
YJL069C		YHL049C		YPR128C
YJL076W		YHL050C		YPR132W
YJL079C		YHR001W		YPR133W-A
YJL081C		YHR001W-A		YPR135W
YJL088W		YHR005C		YPR137W
YJL091C		YHR005C-A		YPR139C
YJL096W		YHR006W		YPR156C
YJL099W		YHR007C		YPR158C-D
YJL104W		YHR008C		YPR158W-A
YJL111W		YHR010W		YPR158W-B
YJL116C		YHR016C		YPR159W
YJL117W		YHR017W		YPR163C
YJL121C		YHR018C		YPR166C
YJL122W		YHR019C		YPR169W
YJL123C		YHR020W		YPR178W
YJL124C		YHR021C		YPR181C
YJL128C		YHR025W		YPR182W
YJL130C		YHR026W		YPR183W
YJL131C		YHR027C		YPR190C
YJL136C		YHR028C		YPR193C
YJL138C		YHR030C		YPR202W
YJL143W		YHR037W
YJL156W-A		YHR039C-A
YJL158C		YHR042W
YJL159W		YHR043C
YJL160C		YHR050W
YJL161W		YHR051W
YJL163C		YHR052W
YJL165C		YHR053C
YJL167W		YHR055C
YJL171C		YHR056C
YJL173C		YHR057C
YJL174W		YHR064C
YJL177W		YHR065C
YJL186W		YHR071W
YJL189W		YHR072W
YJL190C		YHR072W-A
YJL191W		YHR073W
YJL192C		YHR074W
YJL197W		YHR083W
YJL198W		YHR087W
YJL217W		YHR088W
YJL221C		YHR089C
YJL223C		YHR091C
YJL225C		YHR104W
YJR001W		YHR106W
YJR002W		YHR107C
YJR006W		YHR108W
YJR007W		YHR111W
YJR009C		YHR112C
YJR011C		YHR113W
YJR012C		YHR115C
YJR014W		YHR117W
YJR015W		YHR118C
YJR016C		YHR130C
YJR017C		YHR132C
YJR019C		YHR132W-A
YJR026W		YHR134W
YJR027W		YHR135C
YJR028W		YHR136C
YJR029W		YHR141C
YJR030C		YHR143W
YJR044C		YHR143W-A
YJR045C		YHR147C
YJR046W		YHR155W
YJR047C		YHR162W
YJR050W		YHR165C
YJR052W		YHR170W
YJR058C		YHR174W
YJR059W		YHR175W
YJR062C		YHR179W
YJR064W		YHR188C
YJR065C		YHR190W
YJR068W		YHR191C
YJR070C		YHR193C
YJR074W		YHR200W
YJR075W		YHR202W
YJR076C		YHR203C
YJR084W		YHR204W
YJR085C		YHR205W
YJR086W		YHR208W
YJR088C		YHR214C-C
YJR089W		YHR214W-A
YJR091C		YHR217C
YJR093C		YHR218W
YJR094W-A		YHR219W
YJR100C		YIL003W
YJR104C		YIL004C
YJR105W		YIL005W
YJR109C		YIL007C
YJR113C		YIL008W
YJR117W		YIL009W
YJR118C		YIL014C-A
YJR122W		YIL017C
YJR123W		YIL018W
YJR125C		YIL022W
YJR127C		YIL023C
YJR135W-A		YIL027C
YJR139C		YIL030C
YJR143C		YIL031W
YJR144W		YIL033C
YJR145C		YIL034C
YJR148W		YIL035C
YJR149W		YIL038C
YJR155W		YIL039W
YJR156C		YIL040W
YJR161C		YIL041W
YJR162C		YIL043C
YKL001C		YIL044C
YKL005C		YIL050W
YKL006W		YIL051C
YKL007W		YIL052C
YKL012W		YIL053W
YKL018W		YIL059C
YKL019W		YIL062C
YKL021C		YIL063C
YKL022C		YIL064W
YKL024C		YIL069C
YKL025C		YIL075C
YKL029C		YIL076W
YKL031W		YIL077C
YKL035W		YIL078W
YKL036C		YIL083C
YKL044W		YIL088C
YKL046C		YIL098C
YKL047W		YIL108W
YKL049C		YIL109C
YKL051W		YIL112W
YKL056C		YIL115C
YKL057C		YIL116W
YKL058W		YIL123W
YKL060C		YIL124W
YKL062W		YIL126W
YKL063C		YIL127C
YKL068W		YIL129C
YKL069W		YIL133C
YKL070W		YIL142W
YKL071W		YIL143C
YKL072W		YIL147C
YKL074C		YIL148W
YKL076C		YIL149C
YKL078W		YIL151C
YKL080W		YIL153W
YKL081W		YIL156W
YKL082C		YIL158W
YKL083W		YIL162W
YKL084W		YIL167W
YKL085W		YIL169C
YKL086W		YIL171W
YKL088W		YIL172C
YKL093W		YIL175W
YKL096W		YIL176C
YKL096W-A		YIL177C
YKL097C		YIR001C
YKL098W		YIR003W
YKL100C		YIR006C
YKL106C-A		YIR011C
YKL107W		YIR012W
YKL110C		YIR022W
YKL112W		YIR023W
YKL113C		YIR024C
YKL122C		YIR025W
YKL126W		YIR026C
YKL135C		YIR033W
YKL141W		YIR035C
YKL143W		YIR036C
YKL151C		YIR037W
YKL152C		YIR041W
YKL155C		YIR043C
YKL156W		YIR044C
YKL160W		YJL001W
YKL162C		YJL002C
YKL164C		YJL003W
YKL167C		YJL004C
YKL168C		YJL005W
YKL172W		YJL006C
YKL174C		YJL008C
YKL175W		YJL009W
YKL177W		YJL012C
YKL180W		YJL012C-A
YKL181W		YJL013C
YKL182W		YJL014W
YKL184W		YJL016W
YKL185W		YJL017W
YKL186C		YJL020C
YKL190W		YJL021C
YKL192C		YJL023C
YKL193C		YJL026W
YKL196C		YJL033W
YKL199C		YJL039C
YKL203C		YJL044C
YKL206C		YJL046W
YKL207W		YJL048C
YKL209C		YJL052W
YKL210W		YJL053W
YKL212W		YJL054W
YKL214C		YJL055W
YKL216W		YJL057C
YKR001C		YJL061W
YKR002W		YJL062W-A
YKR004C		YJL065C
YKR006C		YJL068C
YKR012C		YJL069C
YKR013W		YJL076W
YKR022C		YJL081C
YKR030W		YJL084C
YKR037C		YJL088W
YKR038C		YJL089W
YKR039W		YJL091C
YKR042W		YJL093C
YKR043C		YJL095W
YKR045C		YJL100W
YKR051W		YJL101C
YKR057W		YJL104W
YKR058W		YJL111W
YKR059W		YJL113W
YKR061W		YJL116C
YKR065C		YJL117W
YKR071C		YJL121C
YKR072C		YJL122W
YKR075C		YJL123C
YKR080W		YJL124C
YKR081C		YJL130C
YKR084C		YJL136C
YKR088C		YJL137C
YKR093W		YJL138C
YKR094C		YJL140W
YKR095W		YJL143W
YLL010C		YJL158C
YLL011W		YJL159W
YLL014W		YJL160C
YLL018C		YJL161W
YLL021W		YJL165C
YLL022C		YJL167W
YLL024C		YJL171C
YLL025W		YJL172W
YLL026W		YJL173C
YLL028W		YJL174W
YLL036C		YJL177W
YLL040C		YJL184W
YLL043W		YJL189W
YLL044W		YJL190C
YLL045C		YJL191W
YLL049W		YJL192C
YLL050C		YJL198W
YLL053C		YJL199C
YLL056C		YJL217W
YLL062C		YJL221C
YLL064C		YJL223C
YLL066C		YJL225C
YLL067C		YJR001W
YLR001C		YJR002W
YLR003C		YJR006W
YLR005W		YJR007W
YLR008C		YJR009C
YLR009W		YJR012C
YLR010C		YJR014W
YLR017W		YJR015W
YLR019W		YJR016C
YLR021W		YJR017C
YLR023C		YJR019C
YLR024C		YJR025C
YLR027C		YJR026W
YLR028C		YJR027W
YLR029C		YJR028W
YLR032W		YJR029W
YLR033W		YJR030C
YLR035C-A		YJR034W
YLR037C		YJR044C
YLR043C		YJR045C
YLR044C		YJR046W
YLR046C		YJR047C
YLR048W		YJR048W
YLR049C		YJR058C
YLR050C		YJR062C
YLR051C		YJR064W
YLR052W		YJR065C
YLR054C		YJR068W
YLR055C		YJR070C
YLR056W		YJR073C
YLR058C		YJR074W
YLR060W		YJR075W
YLR061W		YJR077C
YLR064W		YJR080C
YLR065C		YJR084W
YLR066W		YJR085C
YLR067C		YJR086W
YLR068W		YJR088C
YLR070C		YJR091C
YLR072W		YJR094W-A
YLR074C		YJR096W
YLR075W		YJR103W
YLR078C		YJR104C
YLR079W		YJR105W
YLR080W		YJR109C
YLR081W		YJR113C
YLR086W		YJR117W
YLR094C		YJR121W
YLR097C		YJR123W
YLR099C		YJR125C
YLR099W-A		YJR127C
YLR100W		YJR130C
YLR102C		YJR133W
YLR104W		YJR135W-A
YLR109W		YJR139C
YLR110C		YJR143C
YLR113W		YJR144W
YLR116W		YJR145C
YLR118C		YJR148W
YLR120C		YJR149W
YLR128W		YJR156C
YLR130C		YJR161C
YLR134W		YJR162C
YLR135W		YKL001C
YLR138W		YKL002W
YLR147C		YKL003C
YLR148W		YKL006W
YLR149C-A		YKL007W
YLR150W		YKL013C
YLR153C		YKL016C
YLR154C		YKL017C
YLR155C		YKL018C-A
YLR156W		YKL019W
YLR157C		YKL021C
YLR157C-A		YKL022C
YLR157C-B		YKL023W
YLR158C		YKL024C
YLR159W		YKL025C
YLR160C		YKL027W
YLR162W		YKL028W
YLR166C		YKL029C
YLR167W		YKL031W
YLR169W		YKL033W-A
YLR172C		YKL035W
YLR175W		YKL036C
YLR177W		YKL039W
YLR179C		YKL040C
YLR180W		YKL042W
YLR181C		YKL043W
YLR185W		YKL044W
YLR188W		YKL045W
YLR190W		YKL046C
YLR192C		YKL047W
YLR194C		YKL048C
YLR196W		YKL049C
YLR197W		YKL051W
YLR199C		YKL055C
YLR201C		YKL056C
YLR203C		YKL057C
YLR204W		YKL058W
YLR208W		YKL059C
YLR209C		YKL060C
YLR212C		YKL062W
YLR214W		YKL063C
YLR216C		YKL064W
YLR217W		YKL065C
YLR218C		YKL066W
YLR220W		YKL068W
YLR227W-A		YKL069W
YLR227W-B		YKL070W
YLR228C		YKL072W
YLR229C		YKL073W
YLR237W		YKL074C
YLR239C		YKL075C
YLR240W		YKL076C
YLR241W		YKL077W
YLR242C		YKL078W
YLR244C		YKL080W
YLR245C		YKL081W
YLR249W		YKL082C
YLR250W		YKL083W
YLR253W		YKL084W
YLR256W-A		YKL085W
YLR257W		YKL086W
YLR258W		YKL087C
YLR259C		YKL088W
YLR262C-A		YKL091C
YLR264W		YKL092C
YLR268W		YKL093W
YLR276C		YKL094W
YLR278C		YKL095W
YLR285W		YKL096W
YLR286C		YKL096W-A
YLR287C-A		YKL097C
YLR293C		YKL098W
YLR300W		YKL099C
YLR301W		YKL100C
YLR303W		YKL101W
YLR305C		YKL103C
YLR325C		YKL104C
YLR326W		YKL106C-A
YLR328W		YKL106W
YLR330W		YKL107W
YLR331C		YKL110C
YLR333C		YKL112W
YLR340W		YKL113C
YLR342W		YKL117W
YLR344W		YKL119C
YLR346C		YKL122C
YLR347C		YKL126W
YLR348C		YKL137W
YLR351C		YKL141W
YLR354C		YKL142W
YLR355C		YKL143W
YLR357W		YKL145W
YLR359W		YKL146W
YLR363W-A		YKL150W
YLR367W		YKL151C
YLR375W		YKL152C
YLR378C		YKL155C
YLR380W		YKL156W
YLR384C		YKL157W
YLR386W		YKL159C
YLR388W		YKL160W
YLR390W-A		YKL162C
YLR392C		YKL164C
YLR394W		YKL167C
YLR406C		YKL168C
YLR410W		YKL170W
YLR410W-A		YKL172W
YLR410W-B		YKL175W
YLR412W		YKL176C
YLR414C		YKL177W
YLR416C		YKL180W
YLR420W		YKL181W
YLR426W		YKL182W
YLR429W		YKL184W
YLR437C		YKL185W
YLR439W		YKL186C
YLR440C		YKL190W
YLR441C		YKL192C
YLR442C		YKL196C
YLR443W		YKL199C
YLR447C		YKL203C
YLR448W		YKL206C
YLR449W		YKL207W
YLR450W		YKL210W
YLR465C		YKL212W
YLR466W		YKL214C
YLR467W		YKL215C
YML001W		YKL216W
YML005W		YKL224C
YML008C		YKR001C
YML009C-A		YKR002W
YML013W		YKR006C
YML019W		YKR007W
YML022W		YKR010C
YML024W		YKR011C
YML025C		YKR012C
YML026C		YKR013W
YML028W		YKR016W
YML029W		YKR022C
YML035C		YKR025W
YML039W		YKR028W
YML040W		YKR030W
YML041C		YKR035C
YML042W		YKR035W-A
YML045W		YKR037C
YML045W-A		YKR038C
YML047C		YKR042W
YML048W		YKR043C
YML049C		YKR045C
YML051W		YKR046C
YML053C		YKR048C
YML054C		YKR050W
YML055W		YKR051W
YML056C		YKR052C
YML057W		YKR057W
YML063W		YKR059W
YML064C		YKR061W
YML067C		YKR062W
YML069W		YKR065C
YML070W		YKR066C
YML072C		YKR068C
YML073C		YKR070W
YML074C		YKR071C
YML078W		YKR074W
YML085C		YKR081C
YML086C		YKR087C
YML088W		YKR093W
YML092C		YKR094C
YML093W		YKR095W
YML099C		YKR098C
YML106W		YKR100C
YML110C		YLL001W
YML111W		YLL009C
YML112W		YLL011W
YML113W		YLL014W
YML121W		YLL018C
YML123C		YLL022C
YML126C		YLL023C
YML132W		YLL024C
YML133C		YLL025W
YMR005W		YLL026W
YMR011W		YLL027W
YMR015C		YLL028W
YMR016C		YLL029W
YMR020W		YLL036C
YMR024W		YLL045C
YMR027W		YLL047W
YMR038C		YLL048C
YMR043W		YLL049W
YMR045C		YLL050C
YMR046C		YLL062C
YMR046W-A		YLL064C
YMR050C		YLL066C
YMR051C		YLL067C
YMR052W		YLR003C
YMR053C		YLR005W
YMR054W		YLR007W
YMR062C		YLR008C
YMR067C		YLR009W
YMR071C		YLR010C
YMR072W		YLR016C
YMR073C		YLR017W
YMR079W		YLR019W
YMR083W		YLR021W
YMR088C		YLR023C
YMR096W		YLR024C
YMR099C		YLR025W
YMR108W		YLR027C
YMR113W		YLR028C
YMR116C		YLR029C
YMR118C		YLR032W
YMR119W		YLR033W
YMR120C		YLR034C
YMR121C		YLR035C-A
YMR122W-A		YLR038C
YMR135C		YLR039C
YMR142C		YLR043C
YMR143W		YLR044C
YMR144W		YLR046C
YMR145C		YLR048W
YMR148W		YLR049C
YMR149W		YLR050C
YMR153W		YLR051C
YMR154C		YLR052W
YMR155W		YLR054C
YMR157C		YLR055C
YMR158C-B		YLR056W
YMR158W-A		YLR058C
YMR159C		YLR060W
YMR160W		YLR061W
YMR161W		YLR064W
YMR163C		YLR066W
YMR164C		YLR067C
YMR171C		YLR068W
YMR173W		YLR069C
YMR173W-A		YLR070C
YMR178W		YLR072W
YMR180C		YLR074C
YMR181C		YLR075W
YMR184W		YLR076C
YMR185W		YLR078C
YMR186W		YLR080W
YMR188C		YLR081W
YMR189W		YLR086W
YMR192W		YLR090W
YMR194C-A		YLR095C
YMR194W		YLR097C
YMR195W		YLR099C
YMR196W		YLR099W-A
YMR200W		YLR100W
YMR202W		YLR102C
YMR203W		YLR104W
YMR204C		YLR109W
YMR205C		YLR110C
YMR207C		YLR118C
YMR209C		YLR119W
YMR212C		YLR120C
YMR215W		YLR126C
YMR216C		YLR128W
YMR217W		YLR130C
YMR218C		YLR134W
YMR220W		YLR135W
YMR221C		YLR138W
YMR222C		YLR144C
YMR225C		YLR147C
YMR226C		YLR150W
YMR229C		YLR152C
YMR230W		YLR153C
YMR231W		YLR154C
YMR234W		YLR155C
YMR235C		YLR156W
YMR236W		YLR157C
YMR238W		YLR157C-A
YMR241W		YLR157C-B
YMR242C		YLR158C
YMR243C		YLR160C
YMR244C-A		YLR162W
YMR246W		YLR166C
YMR251W		YLR167W
YMR251W-A		YLR168C
YMR260C		YLR169W
YMR264W		YLR170C
YMR274C		YLR172C
YMR276W		YLR174W
YMR278W		YLR175W
YMR281W		YLR176C
YMR286W		YLR177W
YMR291W		YLR178C
YMR292W		YLR179C
YMR295C		YLR180W
YMR296C		YLR185W
YMR298W		YLR188W
YMR299C		YLR190W
YMR300C		YLR192C
YMR305C		YLR196W
YMR308C		YLR197W
YMR310C		YLR199C
YMR311C		YLR204W
YMR312W		YLR208W
YMR314W		YLR209C
YMR315W		YLR214W
YMR318C		YLR216C
YMR320W		YLR217W
YNL002C		YLR218C
YNL004W		YLR220W
YNL007C		YLR224W
YNL010W		YLR227W-A
YNL016W		YLR227W-B
YNL030W		YLR228C
YNL031C		YLR229C
YNL032W		YLR231C
YNL042W		YLR237W
YNL044W		YLR239C
YNL045W		YLR240W
YNL046W		YLR241W
YNL054W-A		YLR242C
YNL054W-B		YLR244C
YNL055C		YLR245C
YNL056W		YLR249W
YNL059C		YLR250W
YNL061W		YLR253W
YNL064C		YLR254C
YNL065W		YLR256W
YNL066W		YLR256W-A
YNL067W		YLR257W
YNL069C		YLR258W
YNL070W		YLR259C
YNL071W		YLR262C-A
YNL073W		YLR264W
YNL075W		YLR266C
YNL076W		YLR270W
YNL079C		YLR276C
YNL080C		YLR285W
YNL082W		YLR286C
YNL084C		YLR287C-A
YNL085W		YLR293C
YNL086W		YLR294C
YNL087W		YLR295C
YNL088W		YLR299W
YNL092W		YLR300W
YNL095C		YLR304C
YNL096C		YLR305C
YNL098C		YLR307W
YNL099C		YLR310C
YNL106C		YLR311C
YNL110C		YLR323C
YNL119W		YLR324W
YNL121C		YLR325C
YNL122C		YLR328W
YNL123W		YLR331C
YNL131W		YLR333C
YNL135C		YLR340W
YNL137C		YLR342W
YNL138W		YLR344W
YNL141W		YLR346C
YNL144C		YLR347C
YNL154C		YLR348C
YNL162W		YLR350W
YNL162W-A		YLR351C
YNL166C		YLR354C
YNL169C		YLR355C
YNL175C		YLR357W
YNL178W		YLR359W
YNL179C		YLR362W
YNL180C		YLR363W-A
YNL186W		YLR367W
YNL189W		YLR370C
YNL190W		YLR371W
YNL207W		YLR378C
YNL208W		YLR380W
YNL209W		YLR384C
YNL211C		YLR386W
YNL213C		YLR388W
YNL219C		YLR390W-A
YNL220W		YLR392C
YNL221C		YLR393W
YNL229C		YLR394W
YNL231C		YLR395C
YNL232W		YLR399C
YNL243W		YLR403W
YNL244C		YLR404W
YNL247W		YLR406C
YNL251C		YLR410W
YNL255C		YLR410W-A
YNL259C		YLR410W-B
YNL261W		YLR414C
YNL263C		YLR416C
YNL268W		YLR420W
YNL278W		YLR421C
YNL280C		YLR426W
YNL281W		YLR429W
YNL283C		YLR437C
YNL284C		YLR438C-A
YNL284C-A		YLR440C
YNL284C-B		YLR441C
YNL285W		YLR442C
YNL286W		YLR443W
YNL287W		YLR447C
YNL290W		YLR448W
YNL297C		YLR449W
YNL300W		YLR450W
YNL301C		YLR461W
YNL302C		YLR464W
YNL303W		YLR465C
YNL304W		YLR466W
YNL306W		YLR467W
YNL307C		YML001W
YNL315C		YML005W
YNL317W		YML008C
YNL327W		YML009C
YNL331C		YML009C-A
YNL336W		YML012W
YNL338W		YML013W
YNL339C		YML016C
YNR002C		YML018C
YNR006W		YML019W
YNR010W		YML022W
YNR014W		YML024W
YNR016C		YML025C
YNR018W		YML026C
YNR021W		YML028W
YNR022C		YML029W
YNR024W		YML030W
YNR028W		YML034C-A
YNR030W		YML035C
YNR031C		YML039W
YNR032C-A		YML041C
YNR032W		YML043C
YNR034W		YML045W
YNR035C		YML045W-A
YNR037C		YML047C
YNR039C		YML048W
YNR052C		YML051W
YNR053C		YML053C
YNR055C		YML055W
YOL002C		YML056C
YOL005C		YML057C-A
YOL010W		YML057W
YOL012C		YML058W
YOL016C		YML063W
YOL020W		YML067C
YOL022C		YML068W
YOL025W		YML069W
YOL026C		YML070W
YOL027C		YML072C
YOL030W		YML073C
YOL032W		YML074C
YOL038W		YML075C
YOL039W		YML078W
YOL040C		YML079W
YOL049W		YML081C-A
YOL059W		YML081W
YOL060C		YML085C
YOL062C		YML086C
YOL065C		YML088W
YOL077C		YML092C
YOL086C		YML098W
YOL087C		YML101C
YOL092W		YML106W
YOL098C		YML110C
YOL103W		YML112W
YOL103W-A		YML113W
YOL103W-B		YML117W
YOL116W		YML120C
YOL120C		YML121W
YOL121C		YML123C
YOL122C		YML131W
YOL123W		YML132W
YOL126C		YML133C
YOL127W		YMR005W
YOL139C		YMR009W
YOL140W		YMR011W
YOL142W		YMR015C
YOL143C		YMR022W
YOR001W		YMR026C
YOR002W		YMR027W
YOR004W		YMR029C
YOR010C		YMR031C
YOR021C		YMR035W
YOR044W		YMR037C
YOR045W		YMR038C
YOR046C		YMR039C
YOR048C		YMR041C
YOR053W		YMR043W
YOR056C		YMR045C
YOR061W		YMR046C
YOR063W		YMR046W-A
YOR065W		YMR050C
YOR067C		YMR051C
YOR070C		YMR052W
YOR071C		YMR053C
YOR072W		YMR054W
YOR073W		YMR056C
YOR074C		YMR062C
YOR075W		YMR067C
YOR076C		YMR071C
YOR077W		YMR072W
YOR078W		YMR073C
YOR079C		YMR074C
YOR080W		YMR083W
YOR084W		YMR086W
YOR087W		YMR088C
YOR088W		YMR089C
YOR089C		YMR091C
YOR090C		YMR098C
YOR091W		YMR099C
YOR094W		YMR103C
YOR095C		YMR109W
YOR096W		YMR110C
YOR097C		YMR113W
YOR098C		YMR116C
YOR099W		YMR119W
YOR100C		YMR120C
YOR101W		YMR121C
YOR102W		YMR122C
YOR103C		YMR122W-A
YOR104W		YMR139W
YOR105W		YMR142C
YOR106W		YMR143W
YOR107W		YMR144W
YOR108W		YMR145C
YOR109W		YMR146C
YOR110W		YMR147W
YOR111W		YMR149W
YOR112W		YMR152W
YOR115C		YMR153W
YOR116C		YMR154C
YOR117W		YMR155W
YOR118W		YMR156C
YOR119C		YMR157C
YOR120W		YMR158C-B
YOR121C		YMR158W-A
YOR122C		YMR161W
YOR123C		YMR163C
YOR124C		YMR164C
YOR125C		YMR166C
YOR126C		YMR167W
YOR127W		YMR168C
YOR128C		YMR170C
YOR129C		YMR173W
YOR130C		YMR173W-A
YOR131C		YMR178W
YOR132W		YMR181C
YOR133W		YMR184W
YOR134W		YMR185W
YOR137C		YMR186W
YOR138C		YMR188C
YOR139C		YMR189W
YOR140W		YMR190C
YOR142W		YMR192W
YOR142W-A		YMR193W
YOR142W-B		YMR194C-A
YOR143C		YMR194W
YOR144C		YMR196W
YOR145C		YMR202W
YOR146W		YMR203W
YOR147W		YMR204C
YOR148C		YMR205C
YOR149C		YMR207C
YOR150W		YMR208W
YOR151C		YMR209C
YOR153W		YMR212C
YOR154W		YMR215W
YOR155C		YMR216C
YOR156C		YMR217W
YOR157C		YMR218C
YOR158W		YMR220W
YOR159C		YMR221C
YOR163W		YMR222C
YOR164C		YMR226C
YOR167C		YMR227C
YOR168W		YMR229C
YOR171C		YMR230W
YOR175C		YMR231W
YOR176W		YMR234W
YOR181W		YMR235C
YOR182C		YMR236W
YOR184W		YMR241W
YOR185C		YMR242C
YOR186W		YMR243C
YOR187W		YMR244C-A
YOR192C-A		YMR246W
YOR192C-B		YMR250W
YOR193W		YMR251W
YOR194C		YMR252C
YOR197W		YMR258C
YOR198C		YMR260C
YOR202W		YMR264W
YOR204W		YMR271C
YOR207C		YMR276W
YOR208W		YMR278W
YOR209C		YMR281W
YOR210W		YMR286W
YOR214C		YMR292W
YOR228C		YMR295C
YOR229W		YMR296C
YOR230W		YMR297W
YOR231W		YMR298W
YOR232W		YMR299C
YOR233W		YMR300C
YOR234C		YMR303C
YOR239W		YMR304W
YOR241W		YMR305C
YOR243C		YMR308C
YOR244W		YMR310C
YOR246C		YMR312W
YOR247W		YMR314W
YOR248W		YMR315W
YOR250C		YMR316W
YOR251C		YMR319C
YOR253W		YMR320W
YOR259C		YMR325W
YOR260W		YNL004W
YOR266W		YNL005C
YOR270C		YNL006W
YOR272W		YNL007C
YOR274W		YNL010W
YOR276W		YNL015W
YOR277C		YNL016W
YOR281C		YNL030W
YOR282W		YNL031C
YOR283W		YNL036W
YOR292C		YNL037C
YOR293W		YNL039W
YOR294W		YNL040W
YOR301W		YNL044W
YOR303W		YNL045W
YOR304C-A		YNL046W
YOR307C		YNL051W
YOR309C		YNL052W
YOR310C		YNL053W
YOR311C		YNL054W
YOR312C		YNL054W-A
YOR313C		YNL054W-B
YOR315W		YNL055C
YOR323C		YNL056W
YOR324C		YNL057W
YOR326W		YNL059C
YOR332W		YNL061W
YOR333C		YNL063W
YOR335C		YNL064C
YOR336W		YNL065W
YOR338W		YNL066W
YOR343C-A		YNL067W
YOR343C-B		YNL069C
YOR343W-A		YNL070W
YOR343W-B		YNL071W
YOR344C		YNL073W
YOR347C		YNL074C
YOR349W		YNL075W
YOR350C		YNL076W
YOR352W		YNL079C
YOR355W		YNL082W
YOR356W		YNL083W
YOR357C		YNL084C
YOR359W		YNL085W
YOR360C		YNL086W
YOR361C		YNL087W
YOR362C		YNL088W
YOR363C		YNL090W
YOR366W		YNL092W
YOR367W		YNL094W
YOR368W		YNL097C
YOR369C		YNL100W
YOR370C		YNL104C
YOR371C		YNL110C
[truncated: 586 more rows]
