# Supplementary material for: Release of extraction-resistant mRNA in stationary phase Saccharomyces cerevisiae produces a massive increase in transcript abundance in response to stress
Source: Genome Biol. 2006 Feb 8;7(2):R9. doi: 10.1186/gb-2006-7-2-r9 (PMC1431719; doi:10.1186/gb-2006-7-2-r9)
Supplement: Additional data file 7 — Gene list from temperature upshift. [file gb-2006-7-2-r9-S7.txt]

Q0130
YAL005C
YAL008W
YAL013W
YAR075W
YBL020W
YBL043W
YBL075C
YBR025C
YBR049C
YBR071W
YBR073W
YBR074W
YBR082C
YBR084C-A
YBR089C-A
YBR090C
YBR114W
YBR115C
YBR119W
YBR120C
YBR122C
YBR126C
YBR151W
YBR169C
YBR199W
YCL050C
YCL064C
YCL067C
YCR002C
YCR008W
YCR009C
YCR021C
YCR039C
YCR088W
YDL020C
YDL025C
YDL065C
YDL113C
YDL128W
YDL147W
YDL166C
YDR011W
YDR088C
YDR151C
YDR171W
YDR184C
YDR186C
YDR206W
YDR214W
YDR228C
YDR230W
YDR258C
YDR259C
YDR261C
YDR266C
YDR268W
YDR272W
YDR284C
YDR405W
YDR433W
YDR517W
YDR532C
YEL075W-A
YER100W
YER103W
YER116C
YER148W
YER151C
YER162C
YER167W
YER173W
YFL016C
YFL024C
YFL038C
YFL062W
YFR001W
YGL010W
YGL014W
YGL058W
YGL060W
YGL166W
YGL206C
YGL230C
YGR048W
YGR057C
YGR142W
YGR161C
YGR198W
YGR199W
YGR204W
YGR210C
YGR211W
YGR218W
YGR222W
YGR284C
YHL008C
YHL027W
YHR042W
YHR049W
YHR056C
YHR057C
YHR065C
YHR071W
YHR072W
YHR081W
YHR082C
YHR146W
YHR148W
YHR156C
YIL056W
YIL117C
YIL126W
YIL135C
YJL033W
YJL034W
YJL036W
YJL039C
YJL042W
YJL053W
YJL055W
YJL070C
YJL078C
YJL088W
YJL144W
YJL145W
YJL217W
YJR045C
YJR046W
YJR117W
YKL009W
YKL010C
YKL070W
YKL109W
YKL111C
YKL142W
YKL156W
YKL158W
YKR087C
YKR095W
YLL024C
YLL026W
YLL027W
YLL028W
YLL029W
YLL040C
YLL049W
YLL062C
YLR028C
YLR033W
YLR064W
YLR072W
YLR107W
YLR142W
YLR166C
YLR168C
YLR170C
YLR177W
YLR212C
YLR216C
YLR218C
YLR219W
YLR220W
YLR259C
YLR261C
YLR287C-A
YLR301W
YLR327C
YLR347C
YML009C
YML025C
YML065W
YML100W
YML101C
YML130C
YML132W
YMR002W
YMR039C
YMR107W
YMR108W
YMR186W
YMR188C
YMR196W
YMR200W
YMR227C
YMR232W
YMR244W
YMR258C
YMR259C
YMR280C
YMR281W
YMR298W
YMR311C
YMR320W
YNL002C
YNL006W
YNL007C
YNL009W
YNL063W
YNL064C
YNL068C
YNL077W
YNL079C
YNL098C
YNL144C
YNL264C
YNL280C
YNL281W
YNL283C
YNR010W
YNR051C
YOL036W
YOL048C
YOL058W
YOL060C
YOL081W
YOR007C
YOR008C
YOR019W
YOR020C
YOR021C
YOR022C
YOR027W
YOR029W
YOR051C
YOR112W
YOR123C
YOR136W
YOR137C
YOR204W
YOR210W
YOR219C
YOR220W
YOR222W
YOR267C
YOR279C
YOR286W
YOR294W
YOR298C-A
YOR338W
YOR339C
YOR344C
YPL032C
YPL033C
YPL057C
YPL106C
YPL108W
YPL128C
YPL130W
YPL151C
YPL230W
YPL237W
YPL239W
YPL240C
YPL242C
YPL250C
YPR080W
YPR084W
YPR104C
YPR148C
YPR155C
YPR156C
YPR160W
YPR181C
YCR096C
YDR194C
YDR260C
YER002W
YER054C
YGL045W
YJL146W
YMR070W
YMR185W
YPL055C
YHR044C
YHR085W
YJL020C
YJR056C
YKL001C
YLR329W
YMR161W
YNL167C
YOL032W
YOR299W
